# Supplementary material for: Identification of mRNA expression biomarkers associated with epilepsy and response to valproate with co-expression analysis
Source: Front Neurol. 2022 Oct 18;13:1019121. doi: 10.3389/fneur.2022.1019121 (PMC9624511; doi:10.3389/fneur.2022.1019121)
Supplement: Supplementary file 1 [file Table_1.XLS]

gene significance and module membership in each module
probes	moduleColor	GS.VA.Resistence	p.GS.VA.Resistence	GS.SEX	p.GS.SEX	GS.age	p.GS.age	MMsalmon	p.MMsalmon	MMdarkgrey	p.MMdarkgrey	MMsienna3	p.MMsienna3	MMnavajowhite2	p.MMnavajowhite2	MMmaroon	p.MMmaroon	MMmediumpurple3	p.MMmediumpurple3	MMfloralwhite	p.MMfloralwhite	MMgrey60	p.MMgrey60	MMthistle2	p.MMthistle2	MMdarkgreen	p.MMdarkgreen	MMmagenta	p.MMmagenta	MMdarkslateblue	p.MMdarkslateblue	MMred	p.MMred	MMbisque4	p.MMbisque4	MMdarkred	p.MMdarkred	MMlightpink4	p.MMlightpink4	MMdarkorange	p.MMdarkorange	MMlavenderblush3	p.MMlavenderblush3	MMpurple	p.MMpurple	MMblack	p.MMblack	MMlightcyan1	p.MMlightcyan1
AMPD3	bisque4	0.159046261	0.468540087	0.073102903	0.740280447	-0.040610111	0.854034165	-0.42282414	0.044418395	-0.385291936	0.069434455	-0.353853505	0.097624579	0.274134603	0.205583084	0.273182245	0.207225654	0.212199821	0.331024163	0.206846057	0.343651758	-0.121198743	0.581721367	-0.1893625	0.386833158	-0.360064261	0.091477057	0.101526056	0.644839314	0.153994476	0.482960779	0.371195961	0.081186439	0.744002911	4.71E-05	0.455214439	0.02906168	0.045764551	0.835738352	-0.080030523	0.716610785	0.2585726	0.233532361	0.050230316	0.819952975	-0.028791115	0.896246945	0.372535146	0.080009693
AP3M1	bisque4	0.250569641	0.248832682	0.137161894	0.532573315	-0.26334536	0.224708404	-0.414315404	0.049351658	-0.652096075	0.000746938	-0.467958233	0.024331573	0.077595068	0.724904566	-0.080220333	0.715965685	-0.144020739	0.512073276	-0.130378589	0.553218283	-0.175183582	0.423994624	-0.319377131	0.137414693	-0.046733624	0.83230749	0.447040778	0.032462439	0.426126895	0.042610809	0.497574013	0.01569671	0.852306089	2.44E-07	0.605994743	0.002177851	0.340154972	0.112256671	0.186741949	0.393558706	0.227736991	0.295979737	-0.057067907	0.795916148	-0.27421914	0.205437705	0.579894504	0.003727024
APOBEC3D	bisque4	0.075280529	0.732814406	-0.148609372	0.498575085	-0.049530716	0.822421587	-0.16769188	0.444382582	-0.293110282	0.174669636	-0.420274186	0.045854514	0.110845378	0.614607991	-0.093383656	0.671707777	-0.15297974	0.485884086	0.493947183	0.016595535	-0.20297878	0.35294794	-0.015859483	0.942743513	-0.100648555	0.647715068	-0.075592019	0.731748349	0.035865287	0.870940802	0.20716018	0.342903087	0.618665671	0.001649767	0.344488836	0.107464509	0.156447484	0.475930752	0.038092705	0.862996861	0.248328841	0.253230348	-0.057740477	0.793561092	0.038228398	0.862513327	0.020582223	0.925733767
ARHGEF37	bisque4	-0.405759722	0.054731044	-0.148560964	0.498716564	0.153988945	0.48297669	0.538347495	0.008048065	0.501743107	0.014712881	0.546489348	0.006973647	-0.267091036	0.21793995	0.007553501	0.97271328	-0.01110164	0.959904175	-0.425715942	0.042832532	-0.091970896	0.676410609	-0.168964392	0.440883509	-0.00725636	0.973786326	-0.416533668	0.048026373	-0.392091852	0.064250628	-0.597148993	0.002626076	-0.796453287	5.45E-06	-0.678883463	0.000368615	-0.439449489	0.035896548	0.123053389	0.575911815	-0.000139185	0.999497109	0.204854437	0.348420978	0.2256595	0.300526943	-0.205849266	0.346033866
ATAD2B	bisque4	-0.010364642	0.96256412	-0.022235895	0.91978484	-0.272562484	0.208299304	-0.278855911	0.197569574	-0.452218958	0.030273364	-0.211634201	0.33234495	-0.049696854	0.821835205	-0.112607687	0.608956839	-0.331591383	0.122181538	-0.191608907	0.381119924	-0.243851434	0.262166762	-0.421311693	0.04526589	0.225067625	0.301830287	0.062109586	0.778305615	0.242684683	0.264528189	0.021948119	0.920819799	0.66723111	0.000505464	0.229416266	0.292335504	0.266895777	0.218289392	0.332795334	0.120749145	0.318444401	0.138631221	0.010741927	0.961202387	-0.055948619	0.799839227	0.322134646	0.13386278
BEGAIN	bisque4	-0.423003201	0.044318885	0.039528627	0.857882491	0.078090623	0.723214528	0.499942695	0.015131385	0.430771507	0.040166855	0.32449905	0.130870014	-0.190184408	0.38473723	0.115273322	0.60045003	0.058283418	0.791661212	-0.277737873	0.199447793	0.061210856	0.781437419	-0.129554779	0.555750042	0.070617418	0.748829745	-0.283041752	0.190644297	-0.251371806	0.247270501	-0.341891829	0.110317763	-0.679937375	0.000357993	-0.589407669	0.003080074	-0.637370061	0.001070947	0.118629454	0.589811126	-0.105166512	0.632961646	0.236445685	0.27738534	0.072915625	0.740923608	-0.259059244	0.232622381
C2orf88	bisque4	0.059500355	0.787407045	-0.222316527	0.307934023	0.129726802	0.555220942	0.597159347	0.002625509	0.34377996	0.1082379	0.516651447	0.011597405	-0.179240723	0.41316898	-0.366862922	0.085083118	-0.190991233	0.382686035	-0.122255114	0.578409243	0.109556473	0.618754575	0.288328488	0.182136729	0.221045292	0.310779822	0.070338299	0.749791638	0.005802301	0.979037867	-0.230909277	0.28911904	-0.871139589	6.36E-08	-0.196460898	0.368945047	0.032003385	0.884742228	-0.132200146	0.547638883	-0.429975754	0.040577566	-0.308196573	0.152506224	0.081339473	0.712165934	-0.165887286	0.449369811
CABLES2	bisque4	0.259096938	0.232551996	0.233877366	0.282790624	-0.119139949	0.588199944	-0.448807423	0.031701923	-0.346430279	0.105367135	-0.369827294	0.082402485	0.351138991	0.100405393	-0.040524289	0.854339435	0.099423589	0.651737693	0.088403651	0.688337171	0.008882916	0.967913043	-0.070094663	0.750631545	-0.06475391	0.769110442	0.322002612	0.134031336	0.471990563	0.022970981	0.437294707	0.036921799	0.765117756	2.11E-05	0.478317694	0.020959964	0.243338927	0.263202375	0.056735231	0.797081673	0.047175385	0.830744478	-0.119516963	0.587011255	-0.204263918	0.349842514	0.303910762	0.15858961
CASP9	bisque4	-0.249132669	0.251647074	0.124768292	0.5705627	-0.007042715	0.974557875	-0.336403018	0.116529845	-0.007388903	0.973307678	-0.097189075	0.65909971	-0.082825815	0.707129681	0.341678673	0.110554388	0.125559395	0.568102513	-0.304945626	0.157105364	-0.041711364	0.850118799	-0.439142784	0.036041091	-0.169631837	0.439054078	-0.240972576	0.26801789	0.049842506	0.8213212	-0.129187629	0.556880066	0.47950879	0.020597777	-0.143389682	0.513943334	-0.260383216	0.230158483	0.212998435	0.329164676	0.184256267	0.399998289	0.291991589	0.176397262	-0.087554583	0.691186643	0.110739217	0.614949098
CDCA4	bisque4	0.556730346	0.005794076	0.070605012	0.74887249	-0.149261886	0.496669961	-0.422494103	0.044602265	-0.322912868	0.132872377	-0.325530122	0.129580091	0.54991174	0.006559084	-0.032983618	0.881235904	0.097658055	0.657552001	0.427094748	0.042092171	0.251118351	0.247763404	0.321555283	0.134603532	-0.079448613	0.718589667	0.381292102	0.072628739	0.465754655	0.025101979	0.539362267	0.007907107	0.646568421	0.000856982	0.546486487	0.006974002	0.404897849	0.055297084	-0.133413872	0.543935635	-0.037704599	0.864380116	-0.19407707	0.374898398	-0.35421237	0.097261259	0.09374457	0.670508256
CHST14	bisque4	-0.07741721	0.725511435	-0.220279621	0.312501592	0.126025353	0.566655674	-0.045542643	0.836524394	0.197979982	0.365179898	0.076306528	0.729304799	-0.085350941	0.698600917	0.002980439	0.98923164	0.241446135	0.267049742	0.227981098	0.295448253	0.173316267	0.429028304	0.267722729	0.216812009	0.37472637	0.078112001	-0.235971824	0.278377689	-0.21907826	0.315214805	-0.135580722	0.537353115	-0.602772207	0.00233297	-0.402691545	0.056766673	-0.239070003	0.27193002	-0.026481882	0.904530086	-0.085604464	0.697746552	0.17829665	0.415674402	0.129999855	0.554381568	-0.44800748	0.032044516
CLEC1B	bisque4	-0.239275479	0.271505779	-0.228067549	0.29526017	0.245759002	0.258335116	0.601506696	0.002396393	0.408216592	0.053142019	0.46999024	0.023638073	-0.235506116	0.279355141	-0.250530825	0.248908436	-0.007230515	0.973879661	-0.256174925	0.2380499	0.215546691	0.323273378	0.161114342	0.462701021	0.207253765	0.342680226	-0.020135191	0.927342595	-0.074534531	0.735369481	-0.203174415	0.352474164	-0.93156049	1.09E-10	-0.416692384	0.047932622	-0.246058831	0.257736152	-0.013699473	0.950531667	-0.356029079	0.095437343	-0.021315836	0.92309417	0.088913359	0.686628554	-0.300816277	0.163086432
COPB1	bisque4	0.012027125	0.95656454	0.057498985	0.794406494	-0.263568685	0.224301	-0.353176185	0.098313041	-0.520587828	0.010872265	-0.398979126	0.059307162	0.393321708	0.063345544	0.178185831	0.415969041	0.177825142	0.416928815	-0.138259933	0.529265778	-0.141185005	0.52050235	-0.340708598	0.111635959	-0.190144934	0.384837743	0.290850983	0.178170838	0.283082327	0.190577988	0.363968866	0.087762644	0.692541472	0.000250032	0.387983622	0.067345774	0.224439973	0.303216215	0.143890008	0.512460409	0.363447361	0.088252119	0.14631921	0.505289966	-0.205044916	0.347963172	0.454767624	0.029239925
DEPDC5	bisque4	-0.21830092	0.316978005	0.16369752	0.455460779	-0.044898938	0.838805382	0.109245184	0.619757729	0.128536205	0.558887586	0.465931034	0.025039604	0.024016333	0.913384543	0.070698637	0.74854992	0.100878412	0.646961305	-0.573868242	0.0041932	0.300831487	0.163064114	-0.068213058	0.757127316	0.259103315	0.232540089	0.152029884	0.488628496	-0.034523327	0.87573269	-0.19935265	0.361796854	-0.231486566	0.287881305	-0.335767299	0.11726544	0.013219387	0.952263289	0.170027592	0.437971245	-0.079861009	0.717187065	0.209188948	0.33809109	-0.305034076	0.156978961	-0.045269351	0.837492657
DET1	bisque4	0.201983795	0.355363291	0.099244189	0.652327611	-0.230849369	0.289247676	-0.29548303	0.171044149	-0.251676304	0.246679172	-0.658647257	0.000632427	0.068651648	0.755611754	0.123388594	0.574864522	-0.144972915	0.509257861	0.385740116	0.069083304	-0.306081266	0.155487836	-0.154569814	0.481307254	-0.043483569	0.843825169	-0.260049327	0.230778219	-0.186109604	0.39519136	0.111074441	0.613872251	0.475577877	0.021812598	0.175298211	0.423686667	-0.038148037	0.862799683	0.012092155	0.956329906	0.351297514	0.100241408	0.135471072	0.53768532	0.295453732	0.171088594	0.016813735	0.939304429
DNAJC24	bisque4	0.16083359	0.463491489	-0.070666087	0.748662061	0.073096901	0.740301057	-0.524741448	0.010147967	-0.545228019	0.007131823	-0.398571693	0.059591211	0.104080314	0.63649657	0.164527659	0.453146646	0.114009588	0.60447677	0.346421117	0.105376962	0.04968994	0.821859605	0.158348601	0.470518361	-0.063779133	0.77249663	0.50802608	0.013325723	0.204704165	0.348782399	0.519730641	0.011026907	0.643582406	0.000922009	0.5765199	0.003982381	0.309134758	0.1511968	-0.083222105	0.705788904	0.109723989	0.618215012	-0.159931857	0.466035061	-0.323624141	0.131971783	0.306421069	0.15500613
DYNC2H1	bisque4	0.124475394	0.571474751	0.07608238	0.730071092	0.189225778	0.387182436	-0.322490932	0.133408699	-0.074678803	0.734875129	-0.213988062	0.326869155	0.301934743	0.161450951	-0.075473213	0.732154901	-0.029423233	0.893981352	0.019002895	0.931418845	-0.171155248	0.434893665	-0.065746142	0.765667807	0.101235752	0.645790158	-0.028604139	0.896917244	0.025170562	0.909238092	-0.151628311	0.489791079	0.477672648	0.021158241	0.103001348	0.640015565	0.251159874	0.247682608	0.12079453	0.582990897	0.272143456	0.209027325	-0.061256914	0.781276839	-0.24071326	0.268548985	0.137968587	0.530142433
EMC3	bisque4	-0.095951829	0.663189304	-0.038294413	0.862278107	0.210871731	0.334130384	0.659945093	0.000611631	0.255786291	0.238787482	0.390403701	0.065509041	-0.143115092	0.514758073	-0.20881904	0.338965458	-0.115103681	0.600989919	-0.000386706	0.998602789	0.102719211	0.640936985	0.281401759	0.193337577	0.282694156	0.191212987	0.136130696	0.53568831	-0.170326553	0.437154196	-0.166647288	0.44726587	-0.751615039	3.56E-05	-0.12088645	0.582702096	0.041530213	0.850762625	-0.200510053	0.358958539	-0.374329064	0.078453541	-0.247395579	0.255076611	0.011742172	0.957592729	-0.133145471	0.544753569
ENC1	bisque4	0.148177474	0.49983806	0.051234226	0.816413461	0.110729762	0.614979481	0.262853162	0.225608033	0.127627698	0.561692791	0.05551016	0.801377301	0.144408831	0.51092485	-0.057129085	0.795701856	0.011462136	0.958603237	-0.063275341	0.774248283	-0.04969705	0.821834511	0.19674968	0.368227566	0.208065331	0.340751191	0.185164033	0.397639797	-0.106366349	0.629065909	-0.164152064	0.45419291	-0.532987957	0.008827514	-0.075027276	0.733681503	0.121264319	0.581515524	-0.109519595	0.618873384	-0.062295071	0.77765967	-0.168909088	0.441035276	-0.127350652	0.56254948	0.058221219	0.791878806
FAM193A	bisque4	-0.09574701	0.663867214	-0.370725147	0.08160322	0.272655339	0.208138209	0.029814141	0.892580685	0.427907151	0.041660662	0.419384601	0.046363953	-0.119573236	0.586833921	-0.099657109	0.650970114	0.194516006	0.373798094	-0.034691942	0.875130364	0.400672162	0.058137963	0.398473567	0.059659777	0.243800125	0.262270322	-0.142598604	0.516292236	-0.144491638	0.510679972	-0.303426624	0.159287345	-0.572725837	0.004286871	-0.412481037	0.050468898	0.046336703	0.833712378	-0.140696565	0.521960866	-0.295977126	0.170295801	-0.006006258	0.978301192	0.093740403	0.670522102	-0.481472994	0.020011552
FAM212A	bisque4	0.024955722	0.910009713	-0.175232461	0.423863293	0.077250305	0.72608108	0.380537299	0.073243818	0.334673039	0.118539513	0.588184785	0.003157514	-0.127558747	0.561905949	-0.281722335	0.192809086	0.011690155	0.957780429	-0.211343649	0.333024644	0.276289813	0.201898331	0.252395035	0.245287058	0.27490735	0.204256755	0.050264426	0.819832656	0.123780147	0.573642238	-0.187442798	0.391753611	-0.772974604	1.53E-05	-0.279547293	0.196414124	-0.005458032	0.980281377	-0.071176248	0.746905008	-0.426999731	0.042142868	-0.154587784	0.481255655	-0.018728706	0.932406175	-0.211069076	0.333667721
FAM26F	bisque4	-0.34940954	0.102207314	-0.122216116	0.578531372	0.438177147	0.036499176	0.482747881	0.019638323	0.440603825	0.035356633	0.402380281	0.056976401	-0.300849342	0.163037917	-0.152545027	0.487139139	-0.206297425	0.344961663	-0.189606596	0.386210022	-0.23375755	0.283044393	-0.15244837	0.487418414	-0.014682271	0.946987496	-0.36306114	0.088615929	-0.290865956	0.178147476	-0.590797967	0.002993985	-0.415693197	0.048525208	-0.406409604	0.054307197	-0.295308481	0.171309061	0.058803218	0.789843384	0.039256017	0.858853035	-0.141570748	0.519351871	0.512365946	0.012431533	-0.104779672	0.634219694
FBLN1	bisque4	-0.044627961	0.839765972	-0.165198501	0.451281077	0.181718366	0.40663327	0.533771865	0.008709761	0.426935442	0.042177196	0.502466684	0.014547369	-0.059327445	0.788011147	-0.028613893	0.896882277	0.082293887	0.708930692	-0.056153359	0.799121267	0.03504721	0.873861489	0.225053915	0.301860518	0.031825855	0.885377483	-0.133687962	0.543100947	-0.2165094	0.321064378	-0.33988039	0.112565459	-0.9156729	9.07E-10	-0.341975357	0.110225139	-0.117110809	0.594615249	-0.211585072	0.33245982	-0.304009039	0.158448235	-0.129261743	0.556651873	0.193819794	0.375544186	-0.195291929	0.37185758
FBXW8	bisque4	-0.137889513	0.530380484	0.029918059	0.892208386	-0.007450945	0.973083631	0.472302869	0.02286821	0.390414646	0.065500822	0.388097795	0.067258249	0.00219289	0.992076962	-0.201661519	0.356147692	-0.04188911	0.849487166	-0.135460508	0.537717329	0.030229412	0.89109306	0.014734446	0.946799368	-0.22081427	0.311298712	-0.204527558	0.349207442	0.017013632	0.93858414	-0.126644363	0.564736129	-0.524101865	0.010256832	-0.332404033	0.121213352	-0.251532574	0.246958178	0.072534504	0.742232985	-0.117162693	0.594450843	0.044100668	0.841635813	0.317305557	0.140126971	-0.306298805	0.15517933
G3BP2	bisque4	0.104597859	0.63481131	0.229073178	0.293077769	-0.125040784	0.569714768	-0.174425362	0.42603467	-0.458024328	0.027960496	-0.243253431	0.263375389	0.209785235	0.336684449	-0.042618093	0.846897603	0.056261335	0.798742688	0.041993421	0.849116529	-0.16067775	0.463930564	-0.048529776	0.825956342	0.076295321	0.729343107	0.436230755	0.037436472	0.119268203	0.587795455	0.250479851	0.249007942	0.536767	0.008271746	0.450036438	0.031181242	0.559672719	0.005487766	0.024503851	0.91163291	0.256102981	0.238186329	-0.114680592	0.602337294	-0.203978229	0.350531465	0.430962563	0.040068733
GTF2H3	bisque4	0.042707265	0.846580942	0.043632259	0.843297542	0.122684259	0.577066062	-0.242692294	0.26451274	-0.118338226	0.590731119	-0.107110929	0.626653134	0.056334309	0.798486859	0.187727581	0.391021461	0.079747918	0.717571611	0.000398036	0.998561853	-0.120569181	0.58369918	-0.133211345	0.544552768	-0.413359523	0.049931424	0.122506458	0.577622398	0.045922473	0.835179053	0.085478311	0.698171642	0.573509719	0.00422241	0.364781711	0.087003773	0.162600449	0.458528454	-0.223459829	0.305388307	0.077088975	0.726631826	-0.219130688	0.315096102	0.098850533	0.653622768	0.361766707	0.089843416
HIST1H2AE	bisque4	0.160213227	0.465240615	-0.306848569	0.154401593	0.015949522	0.942418976	0.281926502	0.192473016	0.232039078	0.2866998	0.239319472	0.271415004	-0.083797182	0.703844733	-0.137014298	0.533018645	0.006490651	0.976551678	0.075426924	0.732313319	0.035478414	0.872321811	0.199462638	0.361526568	0.252025613	0.246001956	-0.184376963	0.399684257	-0.100803744	0.647206125	-0.216265445	0.321623283	-0.753141182	3.36E-05	-0.198658232	0.363506019	-0.054630566	0.80446498	-0.20429482	0.34976804	-0.268119473	0.21610558	-0.096092908	0.662722507	0.157101777	0.474064452	-0.184949474	0.398196545
HOXB6	bisque4	-0.162727462	0.458172747	-0.075950964	0.730520476	-0.0062873	0.977286122	0.363657738	0.088054418	0.372178736	0.080321611	0.121227224	0.581631962	0.009045682	0.967325401	-0.0125717	0.954599757	0.077282413	0.725971484	-0.167462867	0.445013863	0.01758131	0.936538877	-0.094358192	0.66847063	0.010840044	0.960848272	-0.300841324	0.163049681	-0.075117308	0.733373212	-0.194332857	0.374256979	-0.634546944	0.001145151	-0.461007126	0.026828248	-0.517259454	0.011482877	0.08579826	0.697093707	-0.031160957	0.887757292	0.213853899	0.327179792	0.149659834	0.495509854	-0.256938991	0.236604139
IFNG	bisque4	0.564158545	0.005046867	0.024073612	0.913178723	-0.415221862	0.048806712	-0.390762761	0.065239822	-0.538023164	0.008093552	-0.474747387	0.022076493	0.348570784	0.103089749	0.034115789	0.877188777	-0.049246122	0.823426275	0.314605849	0.143718613	-0.143802994	0.512718165	-0.061966	0.778805749	-0.184215498	0.400104394	0.244394402	0.261072444	0.331690293	0.122063399	0.474238864	0.022239346	0.758835081	2.70E-05	0.691645404	0.000256642	0.372782931	0.079793378	-0.168470684	0.442239336	0.14595426	0.506364078	-0.180364844	0.410196579	-0.053492281	0.808464943	0.447891505	0.032094428
IRX3	bisque4	0.148371303	0.499271061	-0.199232231	0.362092905	0.040773381	0.853453466	0.340629571	0.111724408	0.105938979	0.630452442	0.232310892	0.28611966	-0.022597584	0.918484245	-0.336407955	0.116524145	-0.061047959	0.782005419	-0.049320875	0.823162355	0.058881077	0.789571191	0.285345793	0.18690388	0.298282389	0.166834338	0.19754102	0.366265603	0.009700577	0.964961167	-0.070820974	0.748128486	-0.689496256	0.000273118	-0.054029641	0.806576062	0.237880457	0.274394305	-0.11394831	0.604672308	-0.213893004	0.327089232	-0.216224099	0.321718065	0.052945161	0.810389196	-0.077447318	0.725408694
KLRC2	bisque4	0.208199145	0.340433743	0.113704544	0.605450433	-0.105581368	0.631613582	-0.266514829	0.21897222	-0.483480263	0.019426474	-0.560211769	0.005433141	0.413382523	0.049917412	0.006618284	0.976090713	0.082620619	0.707824258	0.45553431	0.028934608	-0.013407964	0.951583083	0.102295329	0.642322287	-0.110504147	0.615704673	0.399320977	0.059069639	0.304948398	0.157101402	0.630954076	0.001245907	0.645065818	0.000889195	0.59073016	0.002998136	0.25710329	0.236294007	-0.036834889	0.867481253	0.14222582	0.517400905	-0.092157904	0.675787416	-0.201605623	0.35628384	0.187034203	0.392805416
LGALSL	bisque4	-0.355853526	0.095612478	0.074753206	0.734620225	0.183846094	0.401066522	0.592415089	0.002896413	0.523228175	0.010407098	0.372462908	0.080072839	-0.191194892	0.382169254	0.220697091	0.311562104	0.115487192	0.599769672	-0.152080174	0.488482999	-0.161299809	0.462179211	-0.095956903	0.663172513	-0.133216959	0.54453566	-0.40766528	0.053495445	-0.484194063	0.019221781	-0.526605995	0.009836019	-0.703438319	0.000180693	-0.419100252	0.046527719	-0.387093209	0.068031342	-0.22494606	0.30209841	-0.085804782	0.697071739	0.064731928	0.76918676	0.287265836	0.183825453	-0.058058486	0.792448165
LINC00997	bisque4	-0.085390539	0.698467451	0.121193689	0.581737232	-0.027659968	0.900303077	-0.124797783	0.570470903	0.255650427	0.239045687	0.42971338	0.040713705	0.127422414	0.56232752	0.115264359	0.600478552	0.204699598	0.348793387	-0.464255643	0.025637139	0.457921218	0.028000307	0.164568435	0.453033136	0.186329244	0.394623842	0.143646975	0.513180483	0.125506385	0.568267219	-0.175585165	0.422916284	-0.28162504	0.192969379	-0.40780498	0.053405718	0.009327551	0.966307794	0.154329635	0.481997184	-0.212812408	0.329597259	0.157103414	0.474059786	-0.40384427	0.055995151	-0.222218378	0.308153171
LOC286437	bisque4	-0.328867444	0.125467645	0.22987362	0.29134785	-0.170619332	0.436354833	-0.254531191	0.241179709	-0.446815087	0.03256063	-0.28607934	0.185723641	0.145886564	0.506563441	0.094657636	0.667477102	-0.003292007	0.988106018	-0.149541084	0.495855896	-0.097852674	0.656910126	-0.249630389	0.250669943	-0.023403887	0.915585592	0.281925168	0.192475211	-0.002124012	0.992325816	0.216145253	0.32189886	0.64350562	0.000923735	0.060941978	0.782375018	0.121494599	0.580792919	0.485115816	0.018960039	0.534123814	0.008657317	0.328197491	0.126285544	-0.333253592	0.120207148	0.139223402	0.526371594
MIPEP	bisque4	0.040252241	0.85530725	-0.228403562	0.294529839	-0.038760758	0.860616762	-0.200803483	0.358241022	-0.213562295	0.327855573	-0.242629381	0.264640453	-0.15702796	0.47427482	-0.204660346	0.348887831	-0.241475284	0.266990224	0.061496573	0.780441424	0.153180438	0.4853052	0.009708273	0.964933386	-0.007932944	0.97134309	0.072391859	0.742723236	0.011929579	0.956916508	0.230719777	0.289526062	0.492400486	0.016991358	0.185023517	0.398004367	0.055282864	0.802174916	0.074475318	0.735572403	0.120921558	0.582591806	0.059100391	0.788804596	-0.075341573	0.73260545	-0.039052487	0.859577771
MUT	bisque4	-0.048348287	0.82659761	0.037322294	0.86574307	-0.210862782	0.334151373	-0.313982997	0.14455644	-0.553178385	0.00618272	-0.622211605	0.001523186	-0.062294058	0.7776632	-0.064182788	0.771093921	-0.260114971	0.23065629	0.225412572	0.301070269	-0.436002274	0.03754773	-0.376855537	0.076300752	0.087784885	0.690413347	0.008388246	0.969699074	0.10758439	0.625120826	0.242379047	0.265149013	0.760082865	2.57E-05	0.325395453	0.129748048	0.045771932	0.835712208	0.34429682	0.107673599	0.500943942	0.014897465	0.07879404	0.720817743	0.104642424	0.634666276	0.277623387	0.1996408
NAT8B	bisque4	0.14513978	0.508765244	-0.17063289	0.436317835	0.068617708	0.755729004	0.176293943	0.421016691	0.308858848	0.15158106	0.218318636	0.316937753	-0.020990439	0.924264879	-0.067436384	0.759813261	0.177706375	0.417245111	-0.072886577	0.741023381	0.10747829	0.625464076	0.158191528	0.470964343	0.106542834	0.628493686	-0.133611447	0.5433339	0.015917062	0.942535974	-0.135332204	0.538106183	-0.754343613	3.21E-05	-0.276801118	0.201030744	-0.14861004	0.498573132	-0.155244909	0.479370675	-0.300347048	0.163775998	-0.029308857	0.894391231	0.140782247	0.521704874	-0.205653606	0.346502593
NEXN	bisque4	-0.205868742	0.34598723	-0.11419882	0.60387309	0.119247963	0.587859281	0.46510634	0.025332323	0.438680528	0.036259809	0.521843721	0.010648918	-0.308491795	0.152093323	-0.162298447	0.459374804	0.066775811	0.762099811	-0.411671451	0.050968181	0.187842784	0.390725504	-0.010330347	0.962687903	0.026024771	0.906170896	-0.112151354	0.610418094	0.055406316	0.801741679	-0.189658614	0.386077301	-0.833362774	7.94E-07	-0.370945823	0.08140767	-0.305275218	0.156634705	-0.080149303	0.71620707	-0.460524741	0.027008831	-0.021669519	0.921821873	0.270188229	0.212446907	-0.193227824	0.377032507
NFIB	bisque4	-0.211618467	0.332381735	0.01296603	0.953177206	0.271726893	0.209752755	0.611337729	0.001939931	0.504000761	0.014201485	0.462382881	0.026318525	-0.069238457	0.753585379	-0.072867963	0.741087317	0.041815242	0.84974965	-0.192008001	0.380109966	-0.01460613	0.947262043	0.00581761	0.978982572	-0.010244197	0.962998862	-0.274635851	0.204722092	-0.306327747	0.155138318	-0.448094681	0.032007028	-0.680294215	0.000354457	-0.337147028	0.115673216	-0.178649958	0.414735806	-0.194588561	0.373616394	-0.096235271	0.662251587	-0.008638098	0.968796954	0.143102245	0.514796207	-0.11414339	0.604049893
PDRG1	bisque4	0.325937836	0.129072552	0.122617041	0.577276358	-0.214638771	0.325365046	-0.502829716	0.014464903	-0.256330277	0.237755476	-0.265444172	0.220898915	0.230937305	0.289058871	0.081073012	0.713070038	0.280417144	0.194966937	0.266273767	0.219405044	0.333632394	0.119760459	0.211229449	0.333292023	-0.042939491	0.845756388	0.288488675	0.181883092	0.44459471	0.033539244	0.53595144	0.008389167	0.506046121	0.013750798	0.497865375	0.015626258	0.296751208	0.169127968	-0.257381836	0.235768829	-0.212105624	0.331243906	-0.069912949	0.75125816	-0.330952193	0.122946988	0.111618261	0.612126971
PIGM	bisque4	0.299247088	0.165400438	0.048894618	0.824667543	-0.343215775	0.10885634	-0.346875963	0.104889932	-0.423764071	0.043897987	-0.340979932	0.111332663	0.121035017	0.582235445	-0.433099281	0.03898414	-0.268721275	0.215036966	-0.077417251	0.725511297	0.158982971	0.468719374	-0.030571933	0.889866318	0.293498615	0.174072669	0.384650543	0.069939348	0.559594058	0.005495775	0.449000068	0.031619855	0.613013761	0.001870006	0.341277207	0.111001062	0.340559305	0.111803095	0.343775603	0.108242666	0.083850344	0.703665098	-0.01361533	0.950835147	-0.337247812	0.11555753	0.087325916	0.691954746
PREPL	bisque4	0.087267606	0.692150656	-0.060425896	0.784175457	-0.193150655	0.377226771	-0.377987953	0.075350438	-0.580150342	0.003708239	-0.608891495	0.002045966	-0.204639772	0.34893734	0.053289968	0.809176366	-0.289844557	0.179745947	0.176301119	0.420997484	-0.506034309	0.013753366	-0.396295055	0.061197686	-0.179443783	0.412631175	0.006085718	0.978014197	0.019892542	0.92821598	0.238954673	0.272168323	0.766809825	1.97E-05	0.445300057	0.033225877	0.112615924	0.608930477	0.169030821	0.440701248	0.421533132	0.045141025	-0.007859516	0.971608238	0.195904545	0.370329581	0.413080636	0.050101569
PSAT1	bisque4	0.243837525	0.262194832	0.122775493	0.576780685	-0.306830888	0.154426563	-0.391853693	0.064427033	-0.370364311	0.081923732	-0.483084605	0.019540691	0.515139824	0.011886213	0.012621003	0.954421888	0.308919349	0.151496742	0.441421836	0.034977926	0.250276098	0.249405939	0.21571379	0.322889301	-0.014691628	0.946953758	0.279539314	0.196427432	0.246106087	0.25764183	0.616787853	0.001720351	0.535839262	0.008405425	0.42214398	0.044797974	0.209813115	0.336618764	-0.126114211	0.566379947	0.13206682	0.548046383	0.119823717	0.586044852	-0.357118592	0.094355747	-0.005148227	0.981400439
PVALB	bisque4	-0.032288321	0.883722784	-0.149686409	0.495432428	0.242446465	0.26501199	0.387457721	0.067750048	0.261668356	0.22778335	0.184255289	0.400000834	-0.241664896	0.266603257	-0.068308447	0.756797623	0.014234299	0.948602856	0.267399229	0.217389158	0.092448723	0.674818687	0.352840322	0.098655759	0.084667684	0.700905231	-0.082163155	0.709373557	-0.308607775	0.151931328	-0.059152799	0.788621436	-0.777372699	1.28E-05	-0.217857333	0.31798685	-0.223656703	0.304951251	-0.213568222	0.327841829	-0.279260659	0.196892594	-0.073633881	0.738457858	0.258952441	0.232821894	-0.350758503	0.100799798
RABEPK	bisque4	0.184930331	0.398246242	-0.166936538	0.446466498	-0.118643966	0.589765297	-0.022111658	0.920231632	-0.322290663	0.133663803	-0.609164356	0.0020339	0.21629576	0.321553799	-0.078192172	0.722868358	-0.095959146	0.663165092	0.621716976	0.00154033	-0.202964358	0.35298288	0.024481812	0.911712089	-0.143381028	0.513969003	-0.027688032	0.900202413	0.03863239	0.861074014	0.400538367	0.058229711	0.394336039	0.062606438	0.412575548	0.050410859	-0.017804871	0.935733526	-0.102005294	0.643270824	0.249273861	0.251369633	-0.047181045	0.830724454	0.167301432	0.445459148	0.048463142	0.826191771
RANBP3	bisque4	0.34164574	0.110590979	-0.000524869	0.99810359	0.033855264	0.878119805	-0.532802988	0.00885549	-0.554666981	0.00601728	-0.301055752	0.162735289	0.124210286	0.572300818	-0.061833381	0.779267754	-0.156603943	0.475484129	0.171731326	0.433325917	-0.120743377	0.583151642	-0.013460002	0.951395387	0.035021533	0.873953187	0.34995658	0.101634794	0.265460253	0.220869894	0.349952527	0.101639028	0.667327043	0.00050418	0.43537289	0.037855555	0.358510575	0.092987152	0.194960674	0.372685309	0.237810007	0.274540692	-0.131993318	0.548271093	-0.209720153	0.336837806	0.267596859	0.217036449
SAMD4A	bisque4	-0.273253597	0.207102286	-0.096963164	0.659845737	0.28853859	0.181804108	0.335548001	0.117519973	0.581880134	0.00358331	0.271445865	0.210243107	-0.170917705	0.435540998	-0.102569102	0.641427426	0.197819724	0.365576058	0.148201809	0.499766858	0.278815602	0.197637082	0.284977301	0.187498696	0.158817081	0.469189474	-0.412900177	0.050211903	-0.316873387	0.140697579	-0.269220414	0.21415333	-0.727267516	8.43E-05	-0.560266821	0.005427588	-0.453647893	0.029690439	-0.088429036	0.688252042	-0.294950686	0.171852974	0.170244104	0.437379446	0.250675544	0.248626076	-0.665525526	0.000528774
SAMM50	bisque4	0.281065292	0.193893323	-0.145007634	0.509155344	0.098003442	0.656413039	-0.468002632	0.024316248	-0.247657346	0.254557889	-0.319489951	0.137268064	0.132542409	0.546593422	-0.363801608	0.087919408	-0.070920909	0.747784274	0.143731872	0.512928888	0.157084961	0.47411237	0.09684022	0.660251867	0.244480717	0.260898751	0.186177744	0.395015248	0.39931875	0.059071184	0.290952598	0.178012336	0.548750481	0.006697387	0.329220493	0.125038174	0.247254523	0.255356415	0.113366976	0.606528669	0.03874773	0.860663167	-0.099771927	0.650592835	-0.30175816	0.161708395	0.024947275	0.910040052
SEPHS1	bisque4	0.494571356	0.016437938	0.291049549	0.177861199	-0.236378062	0.277526819	-0.536757393	0.008273121	-0.52812674	0.009587483	-0.418131286	0.047089164	0.302830978	0.160148732	-0.026400669	0.904821574	0.107457017	0.625532906	0.124808678	0.570436993	-0.118857757	0.589090344	0.026590868	0.904138934	0.022238962	0.919773814	0.507425481	0.013453513	0.35940461	0.092115954	0.417334001	0.047555077	0.669889717	0.000470896	0.659946712	0.000611606	0.608483652	0.002064114	-0.108845826	0.621045654	0.110914007	0.61438752	-0.25850647	0.2336562	-0.204045501	0.350369162	0.512557377	0.012393252
SF3B3	bisque4	0.215256442	0.323941168	0.185012674	0.398032507	-0.187928408	0.390505618	-0.560301724	0.00542407	-0.54119681	0.007657472	-0.647237675	0.00084296	-0.039330534	0.858587719	0.032124954	0.884307255	-0.260410857	0.230107226	0.17862073	0.414813409	-0.25744749	0.235645154	-0.182869243	0.403616961	0.046502764	0.833124549	0.26812436	0.216096887	0.353848168	0.097629989	0.374375036	0.078413964	0.759126117	2.67E-05	0.424125342	0.043699236	0.123957955	0.573087563	0.295153971	0.171543797	0.250300801	0.249357663	-0.095683663	0.664076931	-0.16021294	0.465241424	0.294755586	0.172150064
SIK1	bisque4	-0.16195629	0.460334664	0.07861223	0.721436991	0.453239645	0.029856062	0.194100117	0.37484058	0.571960707	0.004350583	0.71789992	0.000114807	0.02377283	0.91425959	-0.02951687	0.893645809	0.335519946	0.117552564	-0.374387501	0.078403236	0.469901739	0.023667943	0.355581307	0.095884517	-0.038863642	0.860250316	0.096359703	0.661840084	-0.102530912	0.641552226	-0.278826519	0.197618797	-0.636802795	0.001085518	-0.459852561	0.027262083	-0.042947007	0.845729706	-0.089302797	0.685324098	-0.292331223	0.175871514	0.021536139	0.922301658	-0.256561319	0.237318046	-0.311062342	0.148531411
SRC	bisque4	-0.313629888	0.145032961	-0.124274856	0.572099572	0.084746663	0.700638743	0.411604926	0.051009378	0.38222393	0.071874815	0.312727703	0.146255518	-0.176981737	0.419177784	0.024634121	0.911164925	0.173236906	0.429242945	-0.132432626	0.546928661	0.146120244	0.50587542	0.064193649	0.771056186	0.046777249	0.832153113	-0.258103985	0.234410835	-0.244890148	0.260075858	-0.260616933	0.22972533	-0.754522404	3.19E-05	-0.5175427	0.011429841	-0.370504127	0.081799428	-0.006873576	0.975168711	-0.139556103	0.525373931	0.20746546	0.342176421	0.268271231	0.215835771	-0.363170542	0.088512761
STYXL1	bisque4	-0.336857994	0.116005454	-0.343604157	0.108430331	0.214771851	0.325057947	0.100873789	0.646976464	0.359224719	0.09229076	0.232393853	0.285942741	-0.324493852	0.13087654	-0.067224751	0.76054561	0.220504587	0.311995106	0.085692438	0.697450167	0.423794847	0.043881028	0.390048985	0.065775836	0.0986339	0.654335919	-0.109226188	0.619818966	-0.195583936	0.3711288	-0.090203767	0.682309558	-0.522931464	0.010458539	-0.314704021	0.143586872	-0.130795097	0.551940251	-0.163862366	0.455000759	-0.296100487	0.170109316	0.106536739	0.628513443	0.013926198	0.949713965	-0.50039906	0.015024397
SYS1	bisque4	0.275817798	0.202701491	-0.033885506	0.878011723	-0.196623435	0.368541124	-0.359412532	0.092108261	-0.192961281	0.377703743	-0.015411018	0.944360109	0.140180801	0.523503086	0.000988039	0.996430115	0.215983492	0.322269973	0.052559171	0.811747386	0.227934946	0.295548694	0.115005488	0.601302514	-0.061378474	0.780853069	0.179747023	0.411828761	0.287592928	0.183304512	0.27757508	0.199722277	0.36849103	0.083602883	0.392347721	0.064061518	0.459664715	0.027333194	-0.267442696	0.217311549	-0.205207865	0.347571814	-0.091917452	0.676588746	-0.166656514	0.447240362	0.142581264	0.51634378
TAX1BP3	bisque4	-0.032888889	0.881574657	-0.288079759	0.18253104	0.42219103	0.044771635	0.338035713	0.114656032	0.535001197	0.008527716	0.359506547	0.092017008	0.047142866	0.830859511	0.0634867	0.773513272	0.21980809	0.313564817	0.341279036	0.110999024	0.359412564	0.09210823	0.471165575	0.02324425	-0.019069067	0.931180579	-0.258557094	0.233561395	-0.269779232	0.213166926	-0.219001538	0.315388563	-0.643559413	0.000922525	-0.35521853	0.096247947	-0.350794135	0.100762814	-0.329227533	0.125029622	-0.323806193	0.131741978	-0.063147723	0.774692175	0.122814554	0.576658523	-0.51024886	0.012861388
TMCO6	bisque4	-0.189059759	0.387606794	-0.011279343	0.959262879	-0.189817367	0.385672418	-0.124780848	0.570523615	-0.075689786	0.731413847	-0.289640128	0.180067057	-0.007349188	0.973451097	0.169753011	0.438722381	-0.009538419	0.965546547	0.241285935	0.267377007	-0.001310771	0.995264062	-0.104811272	0.634116893	-0.425338936	0.043036732	-0.233040827	0.284565381	-0.117211085	0.594297521	0.185429724	0.396950969	0.468390519	0.024182689	0.079280225	0.719162627	-0.156458914	0.475898116	0.00906454	0.967257317	0.181054789	0.408378072	0.249431222	0.251060654	0.04436157	0.840710523	-0.179261796	0.413113151
TMEM219	bisque4	-0.24760376	0.25466402	-0.086210186	0.695706728	0.142186232	0.517518707	0.231419409	0.288025124	0.652600953	0.000737521	0.455076123	0.029116764	-0.096616099	0.660992461	-0.085563401	0.697884909	0.2419204	0.266082387	0.110920788	0.614365737	0.499046903	0.015343196	0.519180857	0.01112704	0.211520508	0.332610816	-0.271731647	0.209744466	-0.201059751	0.357615061	-0.340102077	0.112316108	-0.741000416	5.24E-05	-0.573531658	0.004220618	-0.196993316	0.367622878	-0.129550809	0.555762256	-0.410757304	0.051536543	0.088686606	0.687388481	-0.07032372	0.749841889	-0.742622583	4.95E-05
TNFAIP1	bisque4	0.144175609	0.511614841	0.066190243	0.764128345	-0.480193844	0.020391766	-0.38512162	0.069568254	-0.435857897	0.037618168	-0.3979639	0.060016885	0.419517002	0.046287853	0.013132341	0.952577275	0.024021573	0.913365716	0.111873895	0.611307267	0.001391623	0.99497194	-0.207294722	0.342582719	-0.071764372	0.744880958	0.070273103	0.750016365	0.386381846	0.068582859	0.395941766	0.061449926	0.798399079	4.97E-06	0.35882438	0.092680668	0.208192138	0.340450362	0.178028878	0.416386537	0.174554065	0.425688012	0.159482728	0.467304621	-0.147084314	0.503041741	0.113489782	0.60613632
TRIM37	bisque4	0.216414008	0.321282851	-0.018678589	0.932586652	-0.257477208	0.235589188	-0.471727994	0.023057673	-0.418326925	0.046975383	-0.422040579	0.0448559	0.287165204	0.183985928	0.150917615	0.491851974	-0.049386398	0.822931033	0.008987739	0.967534594	-0.421404813	0.045213349	-0.348618119	0.103039801	-0.066892176	0.761696878	-0.060357959	0.784412549	0.051968018	0.813828502	0.009346895	0.966237958	0.616907328	0.001715785	0.224178852	0.303793951	0.2206992	0.311557363	0.157832312	0.471985089	0.47974493	0.020526576	0.059786782	0.786406599	-0.027596482	0.9005308	0.38704819	0.068066144
TSEN2	bisque4	0.274159941	0.205539503	0.111032969	0.61400543	-0.006942813	0.974918666	-0.455007524	0.029144115	-0.380070181	0.073626437	-0.238466435	0.273178623	0.166644098	0.447274691	-0.129199413	0.556843783	-0.155919858	0.477438462	-0.025582109	0.907760198	-0.2374467	0.275296388	-0.103593727	0.638082615	-0.009823067	0.964518995	0.288014017	0.182635359	0.295974094	0.170300387	0.128574334	0.558769991	0.702927325	0.000183524	0.434333197	0.038368406	0.486555089	0.018557118	0.149784729	0.495146034	0.194832667	0.373005453	-0.240607825	0.268765114	-0.224079584	0.304013761	0.403495716	0.056227581
UQCR10	bisque4	0.177564058	0.417624299	-0.050622858	0.81856857	0.34219036	0.109986986	0.270847569	0.211289604	0.453065693	0.029926855	0.347909446	0.103789474	-0.051775629	0.814506057	-0.023701172	0.914517113	0.096998611	0.659728661	0.342380939	0.109776202	0.101254596	0.645728421	0.525070962	0.010092253	-0.000755638	0.997269799	-0.131587459	0.549512651	-0.323884358	0.1316434	-0.267634729	0.216968905	-0.628774284	0.00131065	-0.079520763	0.718344214	0.167169158	0.445824172	-0.520382185	0.0109092	-0.426887562	0.042202777	-0.347321488	0.104414487	0.29747533	0.168040557	-0.290382647	0.178902621
WHSC1L1	bisque4	0.295847731	0.17049156	0.273232299	0.207139105	-0.368314096	0.083762805	-0.323911424	0.131609277	-0.492860088	0.016872946	-0.364010907	0.087723274	0.13201403	0.548207766	0.060082292	0.785374775	-0.259964023	0.230936729	-0.244181794	0.261500593	-0.3809861	0.072877622	-0.390153135	0.065697415	-0.085917393	0.69669248	0.281062236	0.193898376	0.256501131	0.23743195	0.147466943	0.501919244	0.693029096	0.000246497	0.423001375	0.044319899	0.323271304	0.132417985	0.230722107	0.289521055	0.327497294	0.127144467	-0.071299232	0.746481619	-0.262358961	0.226513715	0.613664393	0.001843445
YEATS2	bisque4	0.340534399	0.111830995	-0.102855593	0.640491515	-0.077283863	0.725966534	-0.189283719	0.387034396	-0.559963466	0.005458246	-0.736783489	6.08E-05	0.085537775	0.69797126	-0.153449444	0.484529835	-0.273830851	0.206106022	0.544110053	0.007274502	-0.491926375	0.017114214	-0.078488006	0.721860196	-0.025522538	0.907974104	0.170336752	0.437126337	0.122252903	0.578416168	0.38949831	0.06619166	0.524248555	0.010231779	0.587643405	0.003192317	0.256383775	0.237654143	0.026187953	0.90558511	0.320173329	0.136382286	-0.25386142	0.24246267	0.246078057	0.257697775	0.304674264	0.157493616
ZNF385D	bisque4	-0.081801473	0.710599257	-0.265146897	0.221435865	-0.045235293	0.83761334	0.534772507	0.008561341	0.121863981	0.579634637	0.340293828	0.112100753	-0.078593477	0.721500871	-0.12951489	0.555872764	0.012845539	0.953611863	-0.166953849	0.446418679	0.246433176	0.256989581	0.096212436	0.662327116	-0.221719634	0.309268238	0.16759669	0.444644919	0.165393303	0.450740102	0.212646002	0.329984504	-0.586633226	0.003258124	-0.04289318	0.84592081	-0.185424037	0.396965706	-0.099003522	0.653119308	-0.400249026	0.058428502	-0.03702852	0.866790653	0.105412505	0.632162163	-0.13417634	0.541615155
ZNF585A	bisque4	0.080698018	0.714343025	0.245318098	0.259217526	-0.034099707	0.877246247	-0.148071348	0.500148638	-0.301422616	0.16219838	-0.412978583	0.050163942	-0.22931803	0.292547916	-0.09434949	0.66849951	-0.312033993	0.147200523	0.320765899	0.135617526	-0.407324314	0.053714935	-0.19736229	0.3667082	0.24774444	0.254385452	-0.006300648	0.977237911	0.057146801	0.795639801	0.029792841	0.892656996	0.572029562	0.004344817	0.451797641	0.030446964	0.186545075	0.39406661	-0.03281088	0.881853638	0.038621337	0.861113384	-0.316240861	0.141535704	0.203475564	0.351745594	0.30744958	0.153554501
ZNF776	bisque4	0.220970242	0.310948331	0.313751065	0.144869308	-0.214496529	0.325693481	-0.464672359	0.025487459	-0.256102138	0.238187927	-0.055555853	0.801216981	0.138260944	0.529262739	0.157132686	0.473976379	0.13879626	0.527653769	-0.181178991	0.408051184	-0.219076107	0.31521968	-0.186293364	0.394716519	0.065640166	0.766035297	0.142060602	0.517892632	0.068805558	0.75508012	-0.111169731	0.61356629	0.514406961	0.012028342	0.299047077	0.165697021	0.513210455	0.012263382	-0.087790615	0.69039411	0.107723789	0.624669959	-0.138189733	0.529476946	-0.118690207	0.589619285	0.477915132	0.021083529
ADPRHL2	black	0.07772513	0.724460883	0.03339116	0.879778742	-0.107146439	0.626538155	0.130706931	0.552210672	-0.169996058	0.438057473	-0.143351484	0.514056636	-0.448136348	0.031989127	-0.047757391	0.828686206	-0.368434246	0.083654183	0.007632834	0.972426798	-0.600281198	0.002459197	-0.478282848	0.020970636	0.111010595	0.614077285	-0.285095179	0.187308277	-0.128999989	0.55745799	-0.237075953	0.276068911	0.167280074	0.445518078	0.322260756	0.133701928	0.038402316	0.861893653	-0.228553288	0.29420477	-0.061525693	0.78033993	-0.330029125	0.124058506	0.711110461	0.000142525	0.481661849	0.019955905
AES	black	0.172796831	0.430434231	-0.148941688	0.497604384	-0.232326319	0.286086756	-0.244036147	0.261794155	-0.239655495	0.270722278	-0.157806665	0.47205801	0.317504333	0.139865076	-0.250874947	0.24823736	0.168819588	0.441280943	0.157392506	0.473236375	0.635489954	0.001119891	0.444331167	0.033656928	0.047787529	0.828579651	0.522772754	0.010486141	0.536356594	0.008330663	0.734206698	6.66E-05	0.111388694	0.612863471	0.079769304	0.717498885	0.06364241	0.772971903	0.292275184	0.175958188	-0.131025989	0.551232353	0.209835516	0.336565995	-0.654030745	0.000711404	-0.396682283	0.060922126
AIM2	black	0.12863891	0.55857086	-0.023160065	0.916462022	0.024018864	0.91337545	-0.005023458	0.981851131	0.115662429	0.599212454	0.001917923	0.993070408	-0.095541328	0.664548237	0.382300822	0.07181287	0.111689005	0.611900083	0.016415945	0.940737924	-0.456274328	0.028642327	-0.378111957	0.075246921	-0.235490892	0.27938713	-0.596054671	0.002686593	-0.396181875	0.061278407	-0.347345819	0.104388568	-0.252945237	0.244224826	-0.16054618	0.464301425	-0.355476675	0.095989233	-0.25227684	0.24551564	0.148169668	0.499860902	0.098278711	0.65550583	0.757688978	2.82E-05	0.183284802	0.402530888
AKNA	black	0.01525933	0.944906954	-0.190402467	0.384182244	-0.173910015	0.42742427	0.122988623	0.576114261	-0.518546436	0.011243516	-0.064961309	0.768390504	-0.060695087	0.783236206	-0.273179163	0.207230983	-0.289156254	0.180828682	-0.101695711	0.644283883	0.088556095	0.687826	-0.014389637	0.948042697	0.256121927	0.238150396	0.558313964	0.005627492	0.301660151	0.161851407	0.478143877	0.021013244	0.093266624	0.672096907	0.212161462	0.331113637	0.136711625	0.533932422	0.422916938	0.044366803	0.108890825	0.620900479	0.080243533	0.715886847	-0.496559015	0.015944161	0.133257597	0.544411804
AKR1C3	black	-0.311803941	0.147514863	0.098172103	0.655857123	0.041731277	0.850048031	-0.266504723	0.218990354	0.117652397	0.592900075	-0.038033535	0.863207725	0.146816597	0.503827859	0.027537257	0.900743249	0.388569675	0.066897427	-0.212017793	0.331448876	0.443693952	0.033942825	0.080783827	0.714051667	0.057000218	0.796153262	0.104436017	0.635338121	0.155580367	0.478409847	0.167663735	0.444460141	0.071033381	0.747396935	-0.2902609	0.179093191	-0.299913165	0.164415428	0.304117799	0.158291885	-0.000192703	0.999303741	0.418832147	0.046682542	-0.562444801	0.005211671	-0.301211847	0.162506692
ALG13	black	-0.150938148	0.49179237	-0.061409934	0.780743409	-0.15452727	0.481429429	-0.121320379	0.581339575	0.118390045	0.590567378	0.111683958	0.611916269	0.497548352	0.015702927	0.00895317	0.967659398	0.338989076	0.113572082	0.028517399	0.897228227	0.65008628	0.000785455	0.333789444	0.119575617	0.233561961	0.283458953	0.034458141	0.875965568	0.024731035	0.910816784	0.08868163	0.687405162	0.139876596	0.524413723	-0.218325365	0.316922466	0.131647946	0.549327534	0.052953839	0.810358667	-0.059727216	0.786614628	0.37243904	0.080093711	-0.583055613	0.003500452	-0.474686075	0.022096077
ANKDD1A	black	-0.059444891	0.787600807	0.046874352	0.831809506	0.418668233	0.046777395	0.263641965	0.224167426	0.134291299	0.541265689	0.249692898	0.250547398	-0.188204218	0.389797797	0.083922989	0.703419655	-0.076196609	0.729680546	-0.057957476	0.792801623	-0.161700198	0.461053764	0.022418244	0.919129108	-0.153217965	0.485196997	0.059632445	0.786945634	-0.237182739	0.275846262	-0.233148743	0.28433604	-0.183609071	0.401684534	0.005246667	0.981044853	0.071278596	0.74655266	-0.163435723	0.456191854	-0.087662854	0.690823058	-0.281081236	0.193866964	0.397759947	0.060160247	0.127306407	0.56268635
ANKFY1	black	-0.054053159	0.806493417	-0.173836592	0.427622449	-0.161174335	0.462532197	-0.020826778	0.924853755	-0.485059081	0.018976066	-0.433805747	0.038630665	-0.365595383	0.086249052	-0.068181542	0.757236257	-0.251329092	0.247353523	-0.185038856	0.39796456	-0.569801653	0.004534665	-0.671319289	0.000453165	0.023950901	0.913619671	0.000765559	0.997233955	0.261346944	0.228375844	0.209430817	0.3375201	0.168737175	0.441507222	0.28775215	0.183051294	-0.217591117	0.318593236	0.20161612	0.35625827	0.105190184	0.632884696	-0.081557717	0.711425713	0.627553245	0.001348155	0.497563616	0.015699229
ANKRD22	black	-0.148498013	0.498900576	-0.050404011	0.819340327	0.179518288	0.412433946	-0.005473799	0.980224426	0.39691331	0.060758176	0.211728492	0.332124549	0.097709948	0.657380832	0.397412953	0.06040476	0.40277039	0.056713642	-0.133535461	0.543565286	-0.092586318	0.674360528	-0.206494276	0.344491325	0.007983012	0.971162301	-0.595242034	0.002732291	-0.453577942	0.029718766	-0.543422011	0.007363484	-0.317408768	0.139990943	-0.434234402	0.038417422	-0.298693081	0.166222843	-0.276380499	0.201744269	0.090208086	0.682295119	0.214198189	0.326382991	0.543283687	0.007381482	-0.039414867	0.858287474
AP4E1	black	-0.172027196	0.432521909	0.128233875	0.559820392	0.016940934	0.938846088	0.11182805	0.61145424	-0.246473297	0.256909648	0.142202834	0.517469305	-0.117176569	0.594406878	-0.051753187	0.814585101	-0.155724556	0.477997158	0.031599533	0.886187431	0.197902946	0.365370302	0.265440944	0.220904741	0.292581742	0.17548441	0.471699508	0.023067094	-0.121967476	0.579310284	0.146064254	0.506040228	0.010658229	0.96150447	-0.039849133	0.85674168	0.218580824	0.316342425	0.301685692	0.161814131	0.082925771	0.706791418	0.072885815	0.741025997	-0.546342086	0.006991962	-0.119616269	0.586698324
APBA3	black	0.03318709	0.880508344	-0.333104194	0.120383652	-0.000318521	0.998849148	-0.23407768	0.282366683	0.045850496	0.835433958	-0.255147881	0.240002348	-0.006507508	0.976490794	0.246848881	0.256162155	0.259851308	0.231146283	0.312912112	0.146005032	-0.052105364	0.813344875	-0.176068049	0.421621606	-0.339351951	0.113161473	-0.455174289	0.029077661	0.068751231	0.755267764	0.11685676	0.595420528	0.119846892	0.585971867	0.070884654	0.747909142	-0.456710752	0.028471061	-0.273741052	0.206260791	-0.088834243	0.686893664	0.06770981	0.758867373	0.480927161	0.020173088	-0.057848753	0.793182117
ARFGAP3	black	-0.176501334	0.420461744	-0.068525027	0.756049209	-0.161256826	0.462300117	-0.31967976	0.137021628	0.031518329	0.886478066	0.11977786	0.586189276	0.394506429	0.062482931	0.370305414	0.081976136	0.494284202	0.016510289	-0.145349345	0.508146897	0.552708831	0.006235685	0.206830124	0.343689756	-0.332952885	0.120562605	0.138823146	0.527573021	0.010182814	0.963220425	0.202986245	0.352929854	0.189660611	0.386072207	-0.237253538	0.275698708	-0.002086712	0.992460579	0.119822077	0.586050016	0.086930133	0.69328489	0.491110143	0.017327412	-0.672418988	0.000439921	-0.307950003	0.152851682
ARPP19	black	0.004953302	0.982104554	-0.058014147	0.792603315	-0.126488734	0.565218459	-0.055591275	0.801092701	-0.408519529	0.052948587	-0.142249212	0.517331304	0.016503873	0.940421048	-0.371506767	0.080912181	-0.249132918	0.251646584	-0.027524726	0.900788199	0.235946887	0.278429973	0.286325181	0.18532924	0.235637675	0.279078798	0.696337368	0.000223637	0.278846962	0.197584559	0.512739447	0.012356933	0.129745288	0.555164098	0.119705372	0.586417606	0.27641266	0.201689653	0.503313372	0.014355629	0.110181038	0.616743848	0.061636466	0.779953886	-0.684972992	0.000310811	-0.112099248	0.610585037
ASB6	black	-0.151004816	0.491598874	0.181560421	0.407048196	-0.101294996	0.645596072	0.26866536	0.215136104	-0.032608155	0.882578694	0.062933309	0.775438117	0.181705232	0.406667764	-0.2629286	0.225469995	0.064792727	0.768975683	-0.326119065	0.128847409	0.317829032	0.139438021	-0.047119433	0.830942408	0.403334674	0.056335221	0.318525465	0.138525189	0.37008531	0.082172201	0.202718301	0.353579328	-0.071722997	0.745023297	-0.037330143	0.865715085	0.019004112	0.931414462	0.244489301	0.260881481	-0.190069416	0.38503008	0.128844099	0.557938331	-0.462036656	0.026446067	-0.032179133	0.884113413
ASXL1	black	-0.16618813	0.448536353	0.108446866	0.622333368	-0.161355971	0.462021262	-0.018619361	0.932799945	-0.071936115	0.744290206	0.204120796	0.350187557	0.334341899	0.118927041	-0.053067609	0.809958448	0.208035637	0.340821657	-0.121215551	0.581668604	0.566294068	0.004847623	0.332901463	0.120623466	0.183856375	0.401039727	0.463123617	0.026047304	0.214449133	0.325802961	0.335485289	0.117592835	0.008062385	0.970875692	-0.168425279	0.442364138	0.147461131	0.501936286	0.323091297	0.132646042	-0.058483977	0.790959701	0.289856408	0.179727345	-0.797534365	5.18E-06	-0.323705157	0.131869481
ATP1A1	black	-0.079468623	0.71852159	0.174844546	0.42490617	0.030979262	0.88840778	-0.150433179	0.493259219	0.025176197	0.909217854	0.101340023	0.645448573	0.313212034	0.145598294	-0.009563189	0.965457128	0.257137915	0.236228682	-0.15415245	0.482506477	0.553204456	0.00617979	0.322509544	0.133385008	0.020938491	0.92445179	0.313411952	0.145327621	0.079995068	0.716731303	0.266974971	0.218147619	0.001358921	0.995090093	-0.26062679	0.229707073	0.099039476	0.653001009	0.311185282	0.148362549	0.131423745	0.55001383	0.428177816	0.041517671	-0.694532533	0.000235869	-0.379370836	0.074202101
ATP2A2	black	0.136871642	0.533449235	0.447729112	0.032164419	-0.064802322	0.768942374	-0.537821336	0.008121967	0.014012166	0.949403929	-0.193206497	0.377086191	0.304516939	0.157719018	0.266163329	0.219603524	0.450994319	0.03078016	-0.059961145	0.785797737	0.426584646	0.042364897	0.208783413	0.339049742	0.266012754	0.219874329	0.256320366	0.237774253	0.214301133	0.326144972	0.183179642	0.402805574	0.179610831	0.412189039	-0.096038631	0.662902084	-0.014040547	0.949301578	0.076038737	0.730220322	-0.08780134	0.690358105	0.206993157	0.343301044	-0.58791168	0.003175031	-0.107861656	0.624224177
ATP6AP1	black	0.074331409	0.736065651	-0.185378242	0.397084388	-0.342879062	0.109226664	-0.119694681	0.586451284	-0.048076749	0.827557254	-0.025417512	0.908351241	0.02002714	0.9277315	-0.209883394	0.336453226	0.130070188	0.554165457	-0.206588585	0.344266125	0.202806001	0.353366673	-0.165442362	0.450603915	-0.05205835	0.813510415	-0.061632428	0.779967957	0.517587608	0.011421451	0.281183495	0.193697962	-0.011213417	0.959500791	0.096183502	0.66242282	-0.100724876	0.647464755	0.020386936	0.926436551	-0.288613986	0.181684849	0.118071924	0.591572905	-0.035429388	0.872496844	-0.031983692	0.884812692
ATRN	black	-0.080476921	0.715093926	0.104835407	0.634038379	-0.051132231	0.816772913	-0.352202972	0.099308543	-0.143517289	0.513564922	-0.238235541	0.273657232	0.033669909	0.878782297	-0.027515127	0.90082263	0.225351513	0.301204713	-0.241526336	0.266886	0.371497792	0.080920091	0.112253552	0.610090713	0.098698586	0.654122946	0.436601295	0.03725659	0.27573873	0.20283624	0.401720466	0.057422953	0.084090966	0.702852227	-0.153326762	0.48488337	-0.117525011	0.593303308	0.419449844	0.046326441	0.088323675	0.688605395	0.325978797	0.129021641	-0.623796104	0.001469356	-0.157743907	0.472236475
ATXN1L	black	-0.317445322	0.139942789	0.001723049	0.993774488	0.198609986	0.36362494	-0.023426997	0.915502525	-0.062209817	0.777956547	0.145310578	0.508261258	-0.151038902	0.491499956	0.007574039	0.972639115	-0.061569673	0.780186653	-0.268318079	0.215752527	0.253388492	0.243371246	0.149573871	0.495760342	0.270053713	0.212683535	0.412271081	0.050598014	-0.004603203	0.983369227	0.012514197	0.954807214	-0.039113787	0.85935948	-0.24734663	0.255173686	-0.024539243	0.911505766	0.437037897	0.037045513	0.057017194	0.796093792	0.143934999	0.512327163	-0.6970542	0.000218934	-0.099652574	0.650985017
AZIN1	black	0.035030252	0.87392205	0.039083729	0.859466518	-0.136765419	0.533769962	-0.104592612	0.634828386	-0.405548178	0.054869561	-0.066241949	0.763949164	0.340541789	0.111822716	-0.194542718	0.373731194	0.114248705	0.603713989	-0.409176745	0.052530814	0.063620622	0.773047647	-0.198328148	0.36432009	-0.062541957	0.77680012	0.508104761	0.013309056	0.343216258	0.10885581	0.433831579	0.038617788	0.324494826	0.130875317	0.175015305	0.424446927	0.202436765	0.354262499	0.36710523	0.084861583	0.292849999	0.17507055	0.20654028	0.344381463	-0.373280952	0.07935994	0.30244723	0.16070541
BATF3	black	-0.034534166	0.875693969	-0.233005848	0.28463974	0.449603514	0.031363873	0.350552013	0.101014318	0.447580845	0.032228429	0.095098459	0.666015471	-0.293517903	0.174043056	-0.158786222	0.469276951	-0.082465627	0.708349045	0.217815892	0.318081197	-0.064369843	0.770444135	0.164714196	0.452627493	-0.095357384	0.665157504	-0.349986976	0.101603052	-0.314865638	0.14337018	-0.227067895	0.29743957	-0.584535357	0.003398444	-0.217119424	0.319669378	-0.370217068	0.082054791	-0.278104208	0.198831052	-0.173098899	0.42961634	-0.169786351	0.438631139	0.594099541	0.002797647	-0.282843643	0.190968275
BECN1	black	0.014604198	0.947269008	-0.381814861	0.07220505	0.272995081	0.207549496	-0.189527473	0.386411947	0.158462467	0.470195193	-0.066189615	0.764130522	-0.123866717	0.573372153	0.287061216	0.184151855	0.133036583	0.545085559	-0.134336827	0.541127319	-0.061356916	0.780928218	-0.26283787	0.22563602	-0.345959739	0.105872683	-0.374024873	0.078715795	-0.050138043	0.820278476	-0.159700635	0.466688437	0.019847557	0.92837791	-0.079746178	0.717577529	-0.408444152	0.052996666	-0.159546627	0.467123886	-0.035193918	0.873337596	0.066301929	0.763741324	0.424706662	0.043380904	0.087162752	0.692502998
BST2	black	0.092277257	0.675389786	-0.134565342	0.540433042	0.289262766	0.18066084	0.154401477	0.48179076	0.479009884	0.020748864	0.121184963	0.581764628	-0.088457537	0.688156468	-0.031953894	0.884919314	0.129816178	0.554946135	0.335644714	0.117407671	-0.102929219	0.64025108	0.166336857	0.448124621	-0.038147299	0.862802315	-0.506456948	0.013661699	-0.261158023	0.228724577	-0.362837374	0.088827222	-0.47719981	0.021304544	-0.165387471	0.450756293	-0.213562256	0.327855664	-0.44433619	0.033654682	-0.298205331	0.166949247	-0.253789579	0.242600547	0.746237623	4.34E-05	-0.281621461	0.192975277
BTBD7	black	0.043570726	0.843515884	0.076745951	0.727803279	-0.18651236	0.394151045	-0.266163943	0.21960242	-0.320894386	0.135452108	-0.173201564	0.429338551	-0.090974174	0.679735586	-0.12867166	0.558469881	-0.329022536	0.125278851	-0.127516339	0.562037068	0.105129976	0.633080424	0.075219655	0.7330228	0.259960239	0.230943763	0.494037928	0.016572547	0.404519578	0.055546937	0.20129578	0.3570391	0.45450996	0.029343108	0.23417041	0.282170566	0.361256442	0.090330758	0.324331891	0.131080004	-0.013583756	0.950949027	-0.163387543	0.456326463	-0.631668723	0.001225284	0.16728769	0.445497062
C19orf66	black	0.005140066	0.981429916	-0.420877898	0.04551128	0.024365884	0.912128583	0.316367491	0.141367629	0.157899064	0.471795324	0.118029446	0.591707226	-0.423176939	0.0442225	-0.328063522	0.126449557	-0.37331884	0.079327038	-0.057752931	0.793517501	-0.205540716	0.346773205	-0.203710894	0.351176873	-0.134215965	0.541494686	-0.297588267	0.167871398	0.188035808	0.390229905	-0.094350026	0.668497731	-0.254510362	0.241219541	0.092083882	0.676034066	-0.16912848	0.440433377	-0.149959571	0.494636937	-0.400727238	0.058100229	-0.333864273	0.119487618	0.754318912	3.21E-05	-0.005575533	0.979856954
C2orf68	black	-0.223806567	0.304618812	0.161470839	0.461698292	0.046301498	0.833837007	-0.15771612	0.472315502	-0.31540503	0.142648657	-0.037625246	0.864662986	-0.096362107	0.661832134	0.068470231	0.756238542	0.105189234	0.632887784	-0.096517156	0.661319511	0.023026595	0.916941825	5.71E-05	0.999793571	0.237209092	0.275791333	0.319254837	0.137573761	-0.303991435	0.158473554	0.092394013	0.67500089	0.140986856	0.521093801	-0.089037484	0.686212693	0.118600156	0.58990365	0.28136204	0.193403124	0.46391425	0.025760287	0.307106929	0.154037047	-0.435572547	0.03775769	0.083507227	0.704824764
C4orf33	black	0.208826843	0.338947001	0.271659605	0.209870092	0.211328707	0.333059621	0.129908336	0.554662838	-0.00386015	0.9860535	-0.126410095	0.565462251	-0.193639704	0.37599661	-0.096158562	0.662505317	-0.153276642	0.485027838	0.245934213	0.257984991	-0.485364353	0.018889961	-0.048878535	0.824724348	0.370584099	0.081728393	-0.044827405	0.839058938	-0.122996853	0.576088533	-0.251817871	0.246404566	-0.2520132	0.246026	0.165715726	0.449845464	0.066538051	0.76292328	-0.208170778	0.340501023	-0.085163044	0.699234355	-0.466240221	0.024930561	0.552671104	0.006239957	0.253403769	0.243341862
CAPN15	black	-0.655372292	0.000687626	-0.060678183	0.783295179	-0.040934876	0.852879152	0.024296758	0.912376942	0.125619612	0.567915441	0.044297659	0.840937163	-0.099834721	0.650386535	0.014601594	0.947278396	0.205528548	0.346802379	-0.408695579	0.052836426	0.437256559	0.036940155	-0.0561339	0.799189496	0.104693821	0.634499023	0.060909412	0.782488599	0.039500425	0.857982884	0.111776398	0.611619844	-0.188977364	0.387817501	-0.521794556	0.01065759	-0.477633388	0.021170358	0.471967826	0.022978478	0.096241453	0.662231142	0.588020807	0.003168021	-0.504522504	0.014085391	-0.385996221	0.068883252
CBX4	black	-0.087563751	0.691155853	0.017500777	0.936829003	-0.286581469	0.18491869	-0.25247891	0.245124933	-0.253429355	0.243292654	-0.013198307	0.952339326	0.35685129	0.094620261	0.059409962	0.787722839	0.308960386	0.151439568	-0.328735281	0.125628691	0.379653251	0.073969224	-0.02216267	0.920048174	0.036389369	0.869070584	0.397777362	0.060147996	0.366291029	0.085607697	0.437558539	0.036795041	0.126945073	0.563804676	-0.120744504	0.5831481	-0.04220276	0.848372801	0.421929383	0.044918258	0.176212294	0.421235283	0.450150051	0.031133455	-0.636519166	0.001092866	-0.040601041	0.854066427
CCDC137	black	0.026926982	0.902932752	0.166246004	0.448376111	-0.367163245	0.084808606	0.374137019	0.078619033	0.043894177	0.842368283	0.190043254	0.385096724	-0.369565277	0.082636834	-0.061415627	0.780723562	-0.267245316	0.21766411	-0.251441601	0.24713488	-0.1760385	0.421700767	-0.260360389	0.230200816	-0.068614582	0.755739804	-0.11181679	0.611490338	0.028990621	0.895531804	-0.057469091	0.794511161	-0.308563172	0.151993614	0.087069703	0.692815722	-0.070083594	0.750669708	-0.192832567	0.378028127	-0.343802136	0.108213644	-0.155719818	0.478010716	0.501291927	0.01481686	0.185340525	0.39718215
CCDC69	black	-0.205755465	0.346258532	0.092738999	0.673852265	0.022765861	0.917879204	-0.123811836	0.573543366	0.044113879	0.841588956	-0.135577967	0.537361459	0.176282485	0.421047364	0.224180866	0.303789492	0.336672913	0.116218565	0.111690235	0.611896137	0.250838499	0.248308383	0.296385961	0.169678309	0.159511586	0.467222994	0.220979385	0.310927799	-0.143348849	0.51406445	0.047506133	0.829574649	-0.045006775	0.83842317	-0.164769059	0.452474865	0.031909561	0.885077948	0.080163687	0.716158185	0.031355178	0.887062035	0.193714581	0.375808466	-0.546214895	0.007007814	-0.223569197	0.305145466
CD302	black	-0.066955952	0.761476068	0.15208765	0.488461373	-0.054805249	0.803851553	-0.29524912	0.171399218	-0.061043868	0.782019685	0.072736829	0.741537793	0.158490877	0.47011458	0.424963524	0.043240825	0.397581049	0.060286214	-0.351332037	0.100205722	0.10758004	0.625134898	-0.113132067	0.60727947	-0.155266854	0.47930779	0.203959839	0.350575839	0.020239062	0.926968747	-0.016196239	0.941529743	0.18638174	0.394488267	0.032433114	0.883204812	0.101269778	0.645678684	-0.07326008	0.739740797	0.01378806	0.950212164	0.130909235	0.551590261	-0.43865312	0.036272811	0.311900432	0.147382961
CD44	black	-0.157544399	0.472804036	0.290804203	0.17824384	0.060106895	0.785288884	0.056529358	0.797803159	-0.040363925	0.854909907	0.090748462	0.680489346	0.590161749	0.003033125	0.18759684	0.391357488	0.371748846	0.080699051	-0.253297307	0.243546684	0.221835484	0.309009007	0.017130877	0.938161693	-0.15462177	0.481158074	0.289757399	0.179882804	-0.095244117	0.665532773	0.120187932	0.584898309	0.13550885	0.537570854	-0.138964791	0.527147707	0.08129971	0.712300827	0.176887537	0.419429379	0.383203011	0.071089071	0.376137842	0.076907703	-0.53196221	0.00898358	0.03750351	0.865096971
CDS2	black	-0.369031192	0.083116074	-0.060278961	0.784688261	0.354283028	0.097189842	0.315153882	0.142984285	-0.118281849	0.590909287	-0.183152602	0.40287622	-0.341000801	0.111309361	-0.105639229	0.631425654	-0.125857944	0.567175303	0.073452084	0.739081727	-0.458214647	0.027887133	-0.387604708	0.06763687	-0.005699089	0.979410666	-0.189058218	0.387610735	-0.262618783	0.226037261	-0.010975341	0.960359979	-0.059797528	0.786369071	0.025887392	0.906664095	-0.353976874	0.097499564	0.085011609	0.699745009	0.212163766	0.331108263	0.027211732	0.90191106	0.589000847	0.003105656	0.151061029	0.491435752
CEP63	black	-0.11605415	0.597967648	-0.016533957	0.940312632	0.208627034	0.339419841	0.310032207	0.149951675	0.105235032	0.632738917	0.103396245	0.638726754	-0.164655169	0.452791739	0.291836871	0.176637121	-0.176343628	0.420883705	-0.049632907	0.822060893	-0.634078475	0.00115788	-0.455118837	0.029099745	-0.139003972	0.527030085	-0.503871686	0.014230326	-0.573824666	0.004196741	-0.612496671	0.001891347	-0.069036128	0.75428389	-0.039924116	0.856474823	-0.122973357	0.576161985	-0.263522729	0.224384796	0.242650328	0.264597925	-0.131126299	0.550924937	0.657896023	0.00064474	0.377600833	0.075674294
CHMP5	black	0.066351739	0.763568739	0.021243135	0.92335572	0.112351295	0.609777673	0.043291751	0.844505935	0.1637819	0.455225278	-0.103994214	0.636777103	-0.249118879	0.251674181	0.266170637	0.219590386	-0.009936289	0.964110291	0.209955901	0.33628249	-0.487174448	0.018385877	-0.323036705	0.132715262	-0.243379891	0.263119502	-0.613631668	0.001844773	-0.399487302	0.058954338	-0.369302668	0.082872216	-0.004880019	0.98236927	0.111705542	0.611847051	-0.218586456	0.316329642	-0.502340642	0.014576091	-0.015329913	0.944652495	-0.182604845	0.404308816	0.914578583	1.03E-09	0.235359596	0.279663111
CHP1	black	0.096289458	0.662072375	0.357397564	0.094080272	-0.182338079	0.40500753	-0.236923372	0.276387242	0.031317108	0.887198312	0.006660064	0.975939818	0.540924063	0.007694167	0.344926583	0.106988952	0.450599354	0.030945039	-0.226880719	0.297848747	0.145407731	0.507974689	0.043098484	0.845191949	-0.023236439	0.91618748	0.113786224	0.605189657	-0.119892778	0.585827375	-0.050764809	0.818068072	0.089611931	0.684289245	-0.138024982	0.529972689	0.156144666	0.47679577	0.019400367	0.929987754	0.207084491	0.343083392	0.329849899	0.12427516	-0.579140542	0.003782848	0.100369546	0.648630465
CMTR1	black	0.05604663	0.799495512	-0.139856175	0.52447488	-0.004013142	0.985500807	0.169711637	0.438835621	-0.154900684	0.480357628	-0.080532981	0.714903507	-0.438853047	0.036178059	-0.103591164	0.638090974	-0.338163601	0.114510191	-0.065728684	0.765728343	-0.464398585	0.025585717	-0.400097889	0.058532547	-0.23933828	0.271376201	-0.111282477	0.613204362	0.001191758	0.995694065	0.023903131	0.913791333	0.006606981	0.976131533	0.267984172	0.216346319	-0.192532956	0.378783822	-0.148631706	0.498509818	-0.045106362	0.838070231	-0.30174651	0.16172539	0.81462594	2.23E-06	0.386781181	0.068272838
CNDP2	black	0.133757512	0.542889241	-0.048736091	0.825227484	0.290062351	0.179404279	-0.170464952	0.436776233	0.164565072	0.453042497	-0.048351082	0.826587732	-0.205957534	0.34577466	-0.190827224	0.383102493	0.093699683	0.6706574	-0.11061517	0.615347769	0.119163416	0.588125926	-0.076315008	0.729275813	0.126035076	0.566625498	-0.0307321	0.88929276	0.407986982	0.053288994	0.062322749	0.777563295	0.041429651	0.851120073	0.174816162	0.424982532	-0.131738103	0.549051667	-0.216171868	0.321837824	-0.472608481	0.022767999	-0.307071353	0.154087208	0.384907089	0.069737067	0.109677842	0.618363632
COPZ1	black	-0.161884628	0.460535831	0.141502174	0.519556302	0.048067457	0.827590099	-0.094248512	0.668834676	0.013790514	0.950203312	0.232211439	0.286331839	0.153329156	0.484876469	0.149654371	0.49552577	0.258560393	0.233555218	-0.056316283	0.798550052	0.540329333	0.007774686	0.304435989	0.157835084	0.023458298	0.915390021	0.244703717	0.26045035	-0.118621655	0.589835755	0.219196913	0.314946198	-0.027389983	0.901271563	-0.205194954	0.347602813	0.030974303	0.888425535	0.102627889	0.641235337	0.045462125	0.836809643	0.38115707	0.072738487	-0.628199222	0.001328201	-0.3281784	0.126308907
CORO2A	black	-0.467702137	0.024420122	-0.088840471	0.686872794	-0.062670745	0.776351835	-0.197599018	0.366122047	-0.217376578	0.319082421	-0.201644225	0.356189813	0.063874653	0.772164632	0.089272444	0.685425736	0.310603995	0.149162161	0.014398705	0.948009997	0.330222465	0.123825095	-0.023083641	0.916736751	0.342139158	0.110043667	0.172933759	0.430063377	0.108580731	0.621901175	0.270391646	0.212089409	0.227560561	0.296364239	-0.142507791	0.51656221	-0.204509057	0.349251986	0.313307716	0.145468703	0.152503002	0.487260555	0.401616636	0.057493468	-0.418586774	0.046824589	-0.186503338	0.394174333
CRY2	black	0.161683343	0.461101114	-0.268604282	0.215244433	0.098762327	0.653913104	-0.114757831	0.602091225	-0.262513995	0.226229337	-0.053114871	0.809792204	-0.171116702	0.434998672	-0.445280326	0.033234611	-0.481561338	0.019985505	-0.102693042	0.641022474	0.207796858	0.341388617	0.198474529	0.363958948	0.018868897	0.931901347	0.562195678	0.005235999	0.533292601	0.008781597	0.407996952	0.053282605	0.315480796	0.142547513	0.287256522	0.183840301	0.25269951	0.244698861	0.364586881	0.087185218	-0.115375364	0.600125379	-0.248516996	0.252859172	-0.497904685	0.015616773	0.028682396	0.896636691
CS	black	-0.204215936	0.349958168	0.031678763	0.885903873	-0.084264828	0.70226508	-0.199559593	0.36128841	-0.148338451	0.499367139	-0.170422599	0.436891881	0.017804874	0.935733517	-0.263788339	0.223900771	0.09358413	0.671041395	-0.238309098	0.273504701	0.446949197	0.032502255	0.036771063	0.867708911	0.632949636	0.00118905	0.336731725	0.116150815	0.440295123	0.035500389	0.297241041	0.168391854	0.096602719	0.661036685	-0.107226695	0.626278329	-0.033427247	0.879649732	0.409287016	0.052460968	-0.150076785	0.494295786	0.222728462	0.307015301	-0.479822635	0.02050319	-0.21097242	0.333894277
CTBS	black	-0.221492021	0.309777945	0.194211663	0.37456081	0.173185379	0.429382338	0.276083494	0.20224913	0.162431069	0.459003036	0.180736422	0.409216647	-0.349951274	0.101640336	0.383514026	0.070840841	-0.115921493	0.598389082	-0.143543492	0.513487235	-0.579389484	0.003764338	-0.442070383	0.034679958	-0.322870633	0.132925992	-0.375376717	0.077555357	-0.452236255	0.030266254	-0.482878641	0.019600363	-0.152319574	0.487790678	-0.11577424	0.598857031	-0.298432473	0.166610691	-0.16516371	0.451377731	0.137180906	0.532515966	-0.119404658	0.587365236	0.626779015	0.001372408	0.349330449	0.102290286
CTSL	black	-0.122337941	0.578149898	-0.029883494	0.892332215	0.48070868	0.020238041	0.274205662	0.205460879	0.415553178	0.048608702	0.160271544	0.465076042	-0.506909793	0.013564035	-0.255435688	0.239454167	-0.164087973	0.454371567	0.183634386	0.401618504	-0.006815593	0.975378118	0.150538001	0.492954551	0.070532069	0.749123834	-0.299418421	0.165146674	-0.236270914	0.277751082	-0.249998168	0.249949491	-0.343591984	0.108443666	-0.100333181	0.648749811	-0.184292686	0.399903518	-0.272198142	0.208932216	-0.351880852	0.099639675	-0.27779642	0.199349139	0.61160871	0.001928477	-0.277264486	0.200246675
CWC25	black	0.047085154	0.831063678	-0.121250179	0.581559907	0.03668455	0.868017511	0.296233271	0.169908746	-0.016146394	0.941709393	0.043514987	0.843713678	-0.423362119	0.044119948	-0.026093688	0.905923495	-0.502652347	0.014505146	-0.081674255	0.711030551	-0.583656131	0.003458748	-0.428680096	0.041253337	-0.271949786	0.209364384	-0.2969369	0.16884865	-0.181107191	0.408240136	-0.304493089	0.157753208	0.101347537	0.645423962	0.176154626	0.421389709	-0.056111503	0.79926803	-0.113272293	0.606831244	0.058184106	0.792008645	-0.305681883	0.15605535	0.5896135	0.003067199	0.390241841	0.065630679
CXCL10	black	-0.211663952	0.332275397	-0.147955554	0.500487619	0.193759627	0.375695304	0.17582916	0.422261831	0.373765692	0.078939766	0.052890078	0.810582987	-0.170814091	0.43582352	0.166064539	0.448878651	0.140639383	0.522131744	-0.005364878	0.98061786	-0.074362045	0.735960639	-0.216526646	0.32102489	-0.045979036	0.834978747	-0.580369707	0.003692196	-0.333854018	0.119499676	-0.362379866	0.089260399	-0.209525166	0.337297521	-0.206596135	0.3442481	-0.377215967	0.075997305	-0.37283254	0.079750122	-0.103266455	0.639150232	0.042063605	0.848867169	0.699941423	0.000200849	-0.058618175	0.79049039
CXorf21	black	-0.004392203	0.984131445	0.067730574	0.758795557	0.27712317	0.200485578	0.165106913	0.451535541	0.009664765	0.965090442	-0.077991201	0.723553497	-0.199687048	0.360975469	0.128416216	0.559257713	-0.195255594	0.371948321	0.265438098	0.220909878	-0.481411952	0.020029565	-0.061452398	0.780595394	-0.068570435	0.755892325	-0.132257884	0.547462454	-0.405180609	0.055110884	-0.24221697	0.26547861	-0.100132414	0.649408854	-0.002571026	0.990710788	-0.095121308	0.665939743	-0.101559493	0.64472983	0.230976172	0.288975445	-0.241658442	0.266616424	0.538463308	0.008031873	0.159970065	0.465927139
CYSLTR1	black	-0.102771562	0.640765974	-0.129611222	0.555576414	0.066381556	0.763465429	0.526155191	0.009910706	-0.006252528	0.977411709	0.223648918	0.304968527	-0.210250074	0.335590313	-0.138362884	0.528956164	-0.41538907	0.048706702	-0.098460338	0.654907494	-0.594025087	0.002801952	-0.355886242	0.095579822	0.062315651	0.77758801	-0.305960457	0.155659351	-0.352241994	0.099268484	-0.473385893	0.022514676	-0.268560188	0.215322661	-0.036740347	0.867818476	0.098027146	0.656334898	-0.031695182	0.885845112	0.208342537	0.340093769	-0.193493623	0.376363824	0.70517057	0.000171377	0.242989	0.263910966
DAZAP1	black	0.015172961	0.945218327	-0.074041183	0.73706071	-0.122589751	0.577361747	0.193819268	0.375545508	-0.219921877	0.313308043	0.080497815	0.715022955	0.226888671	0.297831356	-0.232226993	0.28629865	-0.114690482	0.602305786	0.150534187	0.492965635	0.40684486	0.054024749	0.434829983	0.038122678	0.064349186	0.770515884	0.629229897	0.001296885	0.351374012	0.100162346	0.504100627	0.014179204	-0.006768586	0.975547886	0.20926219	0.337918123	0.281069804	0.193885863	0.167483061	0.444958178	-0.163296727	0.456580252	-0.0801226	0.716297823	-0.66032993	0.000605579	-0.185957334	0.395585072
DDX41	black	-0.036578815	0.868394701	-0.206884837	0.343559277	-0.180940876	0.408678008	-0.113491771	0.606129965	0.222128887	0.308353068	0.072225521	0.743295034	0.224482802	0.303121517	-0.004893971	0.982318872	0.395496716	0.061768816	-0.068541079	0.755993747	0.501065972	0.014869159	0.170327788	0.437150824	-0.039311009	0.858657235	-0.150331685	0.493554302	0.209415318	0.337556673	0.129361389	0.556345134	-0.194332279	0.374258427	-0.153695849	0.483820159	-0.072963169	0.740760312	-0.145055684	0.509013482	-0.223870155	0.304477826	0.293560834	0.173977154	-0.196532213	0.368767791	-0.327399151	0.127265194
DDX58	black	-0.084489631	0.701506144	-0.06259013	0.776632431	0.015401812	0.944393299	0.181119974	0.408206494	-0.220879332	0.311152524	-0.189752957	0.38583666	-0.362638878	0.089014968	-0.060151386	0.78513357	-0.271348089	0.210413891	0.021452903	0.92260108	-0.679055374	0.000366864	-0.538010337	0.008095356	-0.102794705	0.640690382	-0.297784125	0.167578322	-0.218507265	0.31650938	-0.145214248	0.508545474	0.10068481	0.647596159	0.20262443	0.353807028	-0.128275078	0.559693224	-0.05655704	0.797706138	0.232940025	0.284779706	-0.137904053	0.530336707	0.859353459	1.51E-07	0.400095869	0.058533939
DDX60	black	0.149080893	0.497198039	-0.134488306	0.540667048	0.180342856	0.410254606	0.252110837	0.245836911	-0.158006307	0.471490527	-0.122036347	0.579094487	-0.314303242	0.144125232	-0.121924124	0.57944614	-0.310137806	0.149805644	0.070700732	0.7485427	-0.546295745	0.006997734	-0.342895359	0.10920872	-0.229964645	0.29115153	-0.122321508	0.57820135	-0.082079294	0.709657691	-0.015549281	0.943861687	0.000136173	0.99950799	0.334024362	0.119299513	-0.05920394	0.788442715	-0.210462833	0.335090233	-0.006552097	0.976329754	-0.361513803	0.090084713	0.864280486	1.06E-07	0.390490564	0.065443834
DDX60L	black	-0.110877728	0.614504063	0.028599832	0.896932685	-0.171481648	0.434005021	0.106801903	0.627654069	-0.1679017	0.443804623	-0.185036657	0.397970267	-0.398172195	0.059870741	0.224066314	0.304043153	-0.145163997	0.508693771	-0.156579028	0.475555237	-0.567528829	0.004735454	-0.53321543	0.00879321	-0.265280354	0.221194704	-0.282773325	0.191083359	-0.351973819	0.099544024	-0.146803455	0.503866464	-0.005231996	0.981097848	0.012263132	0.955713018	-0.25235385	0.245366692	-0.025149706	0.909312996	0.245801813	0.258249538	0.086250616	0.695570646	0.698328807	0.000210783	0.359150398	0.092363053
DEDD2	black	0.093857544	0.670132939	0.130287897	0.553496743	-0.100920079	0.646824705	-0.142743887	0.515860468	0.031167097	0.887735311	-0.160242572	0.465157798	-0.2292785	0.292633418	0.089883868	0.683379368	-0.088817744	0.686948957	-0.196952979	0.367722952	-0.448601743	0.031789731	-0.518564669	0.011240155	-0.127807763	0.561136302	-0.353855267	0.097622792	0.211487286	0.332688526	-0.199999318	0.360209418	0.176751082	0.41979398	0.18367087	0.40152335	-0.18070167	0.409308241	-0.120133291	0.585070257	-0.198493097	0.363913152	-0.204252748	0.349869435	0.497207981	0.015785584	0.403385539	0.056301206
DFNA5	black	-0.010145178	0.963356274	0.164433203	0.453409644	-0.009803538	0.964589493	-0.382647984	0.071533693	0.196760217	0.368201403	0.233933126	0.282672574	0.282159609	0.192089797	0.161986118	0.460250946	0.306481511	0.154920555	-0.185862551	0.395830257	0.404955145	0.055259315	0.16979532	0.438606596	0.316652703	0.140989592	-0.028651116	0.896748829	0.098610655	0.654412459	-0.212113748	0.331224949	0.030045675	0.891751215	-0.331052879	0.122826185	0.152851682	0.486253631	0.116745346	0.595773831	0.061121409	0.781749294	0.237322719	0.275554575	-0.501181178	0.014842475	-0.233792783	0.282969754
DGKA	black	-0.221999719	0.308641733	-0.108203076	0.623120772	-0.044781626	0.839221216	0.083500211	0.704848484	-0.0928581	0.673455882	0.144195884	0.51155484	0.493687827	0.01666138	-0.008337781	0.96988129	0.151098266	0.49132771	0.125977349	0.566804653	0.36763372	0.084379901	0.388274725	0.067122787	0.010398384	0.96244233	0.298311707	0.166790633	-0.100925843	0.646805808	0.16496223	0.451937672	0.048027095	0.827732762	-0.12745892	0.56221462	0.370760185	0.081572148	0.176077405	0.421596542	0.288854373	0.181304967	0.26735424	0.217469504	-0.600342007	0.002456048	-0.33841344	0.114225668
DHX58	black	-0.096117662	0.662640617	-0.205823012	0.346096741	-0.014352619	0.948176182	0.293022972	0.174804048	0.109818451	0.617910841	0.179956415	0.411275182	-0.400242256	0.05843316	-0.037467979	0.865223644	-0.231011171	0.288900335	-0.175409353	0.423388195	-0.386678676	0.068352315	-0.413248793	0.049998925	-0.204602478	0.349027094	-0.472041965	0.022954041	-0.200374025	0.359291446	-0.305498789	0.156316008	-0.264168797	0.223208662	-0.099332491	0.652037224	-0.206768735	0.343836192	-0.111922545	0.61115132	-0.036902496	0.867240117	-0.051884753	0.81412173	0.868820317	7.58E-08	0.088923435	0.686594793
DNAJB1	black	0.043213432	0.844783921	-0.030808751	0.889018294	0.064948342	0.768435511	-0.277587987	0.199700505	-0.132817854	0.545752726	0.005708523	0.979376592	0.355970297	0.095495959	0.000715533	0.997414701	0.309831623	0.150229336	-0.003328359	0.987974687	0.449799689	0.031281011	0.382411489	0.071723785	0.005136155	0.981444045	0.501970221	0.014660766	0.178860376	0.414177364	0.393029021	0.06356005	0.136222571	0.535410433	0.02005958	0.927614739	0.319580171	0.137150888	0.147134683	0.502893908	0.073644835	0.738420272	0.172999461	0.42988549	-0.681363084	0.000344045	-0.171758098	0.433253133
DRAP1	black	-0.262122647	0.226947635	-0.217137329	0.319628489	0.391863221	0.064419968	0.175388472	0.423444263	0.470090842	0.023604156	0.226452214	0.298786791	-0.254277429	0.241665273	0.133930106	0.54236404	0.197371539	0.366685287	0.213223253	0.328642345	0.205478218	0.346923072	0.249510526	0.250905034	-0.090027602	0.68289862	-0.378019479	0.075324111	-0.482612407	0.019677715	-0.264965288	0.221764322	-0.494101474	0.016556464	-0.362369136	0.089270576	-0.387062319	0.06805522	-0.339587595	0.112895412	-0.183567108	0.401794004	0.040898581	0.853008222	0.552076798	0.006307574	-0.449170149	0.031547539
DYM	black	-0.029282836	0.894484483	0.094650064	0.667502216	0.050532832	0.818886023	-0.229616614	0.291902598	-0.263368204	0.22466671	0.020322607	0.926668068	0.122699377	0.577018772	0.039892991	0.856585592	0.221447278	0.309878201	-0.331139556	0.122722258	0.323489227	0.132142268	0.078964047	0.720238852	0.204544127	0.349167551	0.532918957	0.008837941	0.071083022	0.747225999	0.29230671	0.175909424	0.092803803	0.67363658	-0.026972317	0.902770078	0.145859655	0.5066427	0.247914907	0.254048164	0.156694037	0.475227047	0.26283006	0.225650317	-0.637120046	0.001077348	0.106587711	0.628348212
E2F2	black	-0.125851431	0.567195523	0.087210187	0.692343594	-0.19410257	0.374834424	-0.166255413	0.448350063	-0.0632264	0.774418508	0.068416393	0.756424579	0.617062722	0.001709861	0.083914256	0.703449159	0.379319981	0.074244095	-0.000957499	0.996540459	0.549327757	0.006628335	0.305999035	0.155604567	0.215334531	0.323761423	0.286079126	0.185723985	0.13804077	0.529925172	0.239113807	0.271839544	0.125860406	0.567167659	-0.180419606	0.410052078	0.133076249	0.544964609	0.229286798	0.292615468	0.075844693	0.73088394	0.377014812	0.076166545	-0.718658456	0.000112024	-0.341980064	0.110219922
EDEM1	black	-0.190272345	0.384513364	0.114622264	0.602523147	-0.013600413	0.950888947	-0.140147786	0.52360188	-0.331174175	0.122680766	0.016590652	0.94010832	0.26148019	0.228130094	-0.120232949	0.584756663	0.050875985	0.817676128	-0.418360099	0.04695611	0.168256613	0.442827906	-0.069306009	0.753352212	0.136985287	0.533106199	0.586218769	0.003285452	0.290682904	0.178433226	0.267734486	0.216791051	0.272324928	0.208711826	-0.054150086	0.806152826	0.15270985	0.486663091	0.584662609	0.00338979	0.366817463	0.085124727	0.238465024	0.273181545	-0.6730028	0.000433026	0.12717959	0.563078733
EIF2AK2	black	0.003289452	0.988115247	-0.134321503	0.541173889	0.071735915	0.744978856	0.352668357	0.098831574	-0.01892212	0.931709696	0.012649553	0.954318892	-0.361199754	0.090385021	-0.086854104	0.693540508	-0.309147933	0.151178468	-0.020367123	0.926507858	-0.544780685	0.007188632	-0.390771735	0.065233104	-0.256739755	0.236980577	-0.302775584	0.160229006	-0.203630368	0.35137142	-0.177335382	0.418233974	-0.136969755	0.533153075	0.161516	0.461571347	-0.129278417	0.556600541	-0.208495591	0.33973111	0.035828789	0.87107107	-0.239171414	0.271720587	0.91463822	1.03E-09	0.308221529	0.152471289
EIF2S3	black	0.461059674	0.026808635	0.173072978	0.429686493	-0.156796202	0.474935608	-0.131817102	0.548809994	-0.129735652	0.55519373	0.108306045	0.622788149	0.419341475	0.046388762	0.075963572	0.730477357	0.011208625	0.959518085	0.202556375	0.35397216	0.176718717	0.419880484	0.313743793	0.144879125	-0.208350266	0.340075451	0.224104056	0.303959565	0.093646521	0.670834053	0.179788514	0.411719036	0.294747998	0.172161627	0.244787778	0.26028145	0.462380554	0.02631938	-0.079770576	0.71749456	0.086858139	0.693526939	-0.026470814	0.904569813	-0.511487745	0.012608392	0.04024513	0.855332549
EIF3F	black	-0.053281892	0.809204767	0.036741979	0.867812656	0.2299766	0.291125752	0.039584924	0.857682087	0.16348831	0.456044953	0.36212715	0.089500348	0.274412922	0.205104716	-0.108444535	0.622340897	0.250058202	0.249832017	0.200200087	0.359717398	0.732984689	6.94E-05	0.704997786	0.000172287	-0.018042522	0.934877484	0.443042472	0.034237106	0.117453575	0.593529488	0.306281252	0.155204207	-0.131524876	0.549704213	-0.061236734	0.781347195	0.198206804	0.36461962	-0.038138233	0.862834621	-0.244541438	0.260776607	0.025545787	0.907890619	-0.701594635	0.000191089	-0.48974372	0.017689141
EIF4A3	black	0.109611475	0.618577394	0.024779947	0.910641085	-0.020192482	0.927136393	-0.213338775	0.32837414	-0.131072604	0.551089484	-0.072616118	0.741952535	0.531462338	0.009060457	0.12183556	0.579723722	0.331742098	0.122001556	0.163725535	0.455382585	0.361373915	0.090218388	0.250679615	0.248618135	0.222785893	0.306887347	0.266738918	0.21857038	0.218138833	0.317346411	0.20152449	0.356481517	0.279724029	0.196119496	0.184152088	0.400269456	0.296724661	0.169167927	-0.118886004	0.589001189	-0.090008817	0.682961441	0.010368203	0.962551263	-0.534560991	0.008592538	-0.006763591	0.975565926
EIF4B	black	-0.145806675	0.506798764	0.111255984	0.613289401	-0.247142615	0.255578538	-0.100089836	0.649548653	-0.234248036	0.282006459	-0.009516535	0.965625549	0.23062895	0.289721271	-0.17565208	0.422736746	0.12314432	0.575627634	-0.291314223	0.177449051	0.423603827	0.04398637	0.121683447	0.580200616	0.022536734	0.918703039	0.517295226	0.011476168	0.413162582	0.050051528	0.494458848	0.016466254	0.118604561	0.589889739	-0.070850412	0.748027083	0.12713316	0.563222426	0.518975102	0.011164706	0.077225941	0.726164243	0.376983819	0.076192646	-0.823153671	1.41E-06	-0.18398264	0.400710734
EPSTI1	black	0.209555387	0.337226247	-0.147932898	0.500553957	0.135230057	0.538415853	0.09108761	0.67935688	0.071164011	0.746947141	-0.085565232	0.69787874	-0.226837932	0.297942329	-0.00545249	0.980301395	-0.155759696	0.47789661	0.093317259	0.671928536	-0.45529265	0.029030569	-0.283534857	0.189839523	-0.189180525	0.387298081	-0.41262593	0.050379942	-0.183260523	0.402594299	-0.222704265	0.307069219	-0.070582745	0.748949214	0.166956355	0.446411757	-0.096752164	0.660542807	-0.353319733	0.098166833	-0.077551714	0.72505248	-0.275096499	0.203932983	0.940545962	2.58E-11	0.233041624	0.284563686
ETF1	black	0.0216155	0.922016182	0.07478905	0.734497436	0.305604144	0.156165984	-0.212249273	0.330908837	0.11496071	0.601445086	0.016324095	0.941068946	0.162037669	0.460106277	0.278169266	0.198721659	0.202439891	0.354254909	0.056746746	0.797041325	0.259716965	0.231396212	0.314587228	0.143743611	-0.056281956	0.798670396	0.134349285	0.541089458	-0.298026728	0.167215791	-0.089978947	0.683061341	0.084345168	0.70199382	-0.132953216	0.5453398	0.038866366	0.860240612	-0.054284275	0.805681357	0.211023189	0.333775266	0.14444409	0.510820574	-0.608858558	0.002047426	-0.063418095	0.773751829
FAM117A	black	-0.220704565	0.311545299	-0.190923557	0.382857848	-0.226082196	0.299598272	0.108688053	0.621554767	-0.171345173	0.434376463	0.148124493	0.499993098	0.348968687	0.102670429	0.001609356	0.994185264	0.024833119	0.910450091	-0.173521524	0.428473428	0.263796299	0.223886276	0.112448487	0.609466461	-0.14873108	0.498219466	0.270589169	0.211742655	0.026035425	0.90613265	0.182298344	0.405111664	0.051283959	0.816238206	-0.150030338	0.494430957	0.195221275	0.372034039	0.341846668	0.110367865	0.362329004	0.089308652	0.383826858	0.070591826	-0.727506821	8.36E-05	-0.1432594	0.514329818
FAM120AOS	black	0.190724168	0.383364306	0.043849778	0.84252579	0.149216589	0.496802098	-0.26023363	0.230435996	-0.008786687	0.968260472	-0.272962789	0.207605405	0.012207611	0.955913334	0.341963059	0.110238773	0.370202937	0.082067377	0.509739263	0.012966654	-0.251063132	0.247870874	0.158491823	0.470111894	-0.254342245	0.241541189	-0.153023407	0.485758104	-0.419256747	0.046437533	-0.006980084	0.974784064	-0.043764933	0.8428268	0.169900748	0.438318151	-0.09036885	0.681757716	-0.459292712	0.027474457	0.089475004	0.684747552	-0.098032655	0.656316739	0.320322281	0.136189762	0.116379758	0.596933764
FAM160B2	black	-0.349778331	0.101821086	-0.028454555	0.897453545	-0.285665944	0.186388143	-0.009265253	0.966532695	-0.232579895	0.285546244	-0.01249141	0.954889421	0.211760591	0.332049541	-0.103661549	0.637861455	0.111930271	0.611126557	-0.313462603	0.145259101	0.210335049	0.335390531	-0.056832157	0.796742051	-0.153984854	0.482988458	0.370189348	0.082079481	0.222871158	0.306697442	0.372550614	0.079996176	0.088593423	0.687700855	-0.164679353	0.452724443	-0.058384584	0.791307336	0.530306586	0.009240286	0.353796671	0.09768221	0.430709127	0.040198933	-0.488208728	0.018102775	-0.107325018	0.625960069
FAM168B	black	-0.015156971	0.945275976	0.126480661	0.565243484	-0.212107865	0.331238676	-0.31133153	0.14816185	-0.254608269	0.24103235	-0.155914165	0.477454742	0.162662499	0.458354661	-0.143480884	0.513672866	0.042826962	0.84615592	-0.20525339	0.347462522	0.276423521	0.20167121	0.063611439	0.773079572	0.209703069	0.336878069	0.445714016	0.033043048	0.42520114	0.043111558	0.392542526	0.063917824	0.238364131	0.273390618	-0.095338414	0.665220347	0.006716933	0.975734431	0.57420457	0.004165953	0.193061301	0.377451781	0.27479012	0.204457595	-0.667774095	0.000498232	-0.076740935	0.727820411
FAM170B	black	0.066327236	0.763653635	-0.104799347	0.634155687	-0.056788111	0.79689638	0.267991796	0.216332749	-0.100909703	0.64685872	-0.01445002	0.947824955	-0.550450779	0.006495698	-0.237209596	0.275790283	-0.4924509	0.016978337	-0.191140759	0.382306578	-0.547451323	0.00685498	-0.483006204	0.019563388	-0.25778153	0.235016574	-0.200796196	0.358258829	0.036599426	0.868321173	-0.091464181	0.67810024	0.01358085	0.950959508	0.260773816	0.229434876	-0.042439246	0.847532781	-0.072427526	0.742600643	-0.031207269	0.8875915	-0.2892522	0.180677486	0.693977301	0.000239747	0.404441003	0.055598945
FAM216A	black	-0.155232186	0.479407137	0.275279187	0.2036206	0.027411521	0.9011943	-0.172096876	0.432332677	0.116657862	0.596051313	0.24441485	0.26103129	0.080700644	0.714334109	0.177025427	0.41906112	0.258567359	0.233542175	0.049462484	0.822662441	0.270931987	0.211141734	0.26725223	0.217651754	0.134090997	0.541874658	0.114212873	0.603828269	0.033430825	0.879636943	-0.027658102	0.90030977	-0.160707181	0.463847625	-0.268431357	0.215551328	-0.044132244	0.841523819	0.176668268	0.420015341	-0.007738376	0.972045677	0.169017401	0.440738068	-0.483884871	0.019310231	-0.272096437	0.209109123
FANCD2	black	-0.115804477	0.598760929	0.05771123	0.793663468	-0.275541242	0.203173067	0.217339528	0.319166949	-0.106347714	0.629126342	0.305552958	0.15623886	0.22256605	0.30737732	0.307519051	0.153456797	0.100246812	0.649033295	0.069710709	0.751955734	0.093840499	0.670189563	0.129112057	0.557112792	-0.327910326	0.126637299	0.136150786	0.535627542	-0.127656378	0.561604138	0.086531973	0.694623909	-0.095957569	0.663170308	-0.050644196	0.818493331	0.157078173	0.474131713	0.006439288	0.976737182	0.167050345	0.446152186	0.183323723	0.402429253	-0.329470525	0.124734663	-0.043331467	0.844364973
FBXO6	black	0.034566141	0.875579744	-0.217211697	0.319458689	0.300404099	0.163692048	-0.170859935	0.435698508	0.370828139	0.081511911	-0.045564661	0.836446396	-0.102878916	0.640415348	0.182093815	0.405647898	0.283814045	0.189384901	0.244231118	0.261401225	0.041833085	0.849686244	0.075739002	0.731245476	0.024747059	0.910759225	-0.506728775	0.013603006	-0.237140826	0.275933636	-0.246241408	0.257371857	-0.297945415	0.167337239	-0.252330545	0.24541176	-0.384496359	0.070061134	-0.335509937	0.117564194	-0.169791496	0.43861706	-0.001568971	0.994331175	0.674693669	0.000413581	-0.271153336	0.210754342
FBXW11	black	-0.282480132	0.191563721	0.236066971	0.278178254	0.095927897	0.663268501	-0.189273321	0.38706096	-0.05080666	0.817920522	-0.158399444	0.470374047	0.227722425	0.296011471	0.049839884	0.821330453	0.195859796	0.370441072	-0.161557988	0.461453339	0.196380174	0.369145751	0.042982145	0.845604958	0.238020882	0.274102665	0.231835072	0.287135698	-0.015787623	0.943002536	0.056891926	0.79653264	0.167159519	0.445850778	-0.337579251	0.115177679	-0.12398838	0.572992676	0.515242681	0.011866376	0.399585884	0.058886081	0.39384251	0.062965225	-0.552913807	0.006212518	-0.17223712	0.431951943
FCGBP	black	0.369477761	0.082715221	0.379349267	0.07421991	-0.329938214	0.124168368	-0.195262958	0.371929931	-0.20812675	0.340605465	-0.157989821	0.471537374	0.200320251	0.3594231	-0.164888488	0.452142703	-0.04801922	0.827760598	0.350534086	0.101032958	0.025787065	0.907024298	0.343093421	0.108990801	0.354172439	0.097301636	0.302192874	0.161075133	0.194027983	0.375021563	0.147331074	0.502317695	0.207314655	0.342535271	0.25831229	0.234020076	0.578170601	0.003855695	-0.001049347	0.996208603	-0.057788053	0.793394565	-0.229913192	0.291262491	-0.332157175	0.121506867	-0.027182935	0.902014376
FCGR1A	black	-0.058484688	0.790957215	-0.014120012	0.949015001	0.222582215	0.307341277	-0.234148129	0.282217681	0.445691729	0.033052871	0.077197158	0.726262497	0.130893237	0.551639309	0.706427932	0.000164879	0.593780635	0.002816125	0.215366773	0.323687227	-0.000101067	0.999634835	0.001196667	0.995676327	-0.157799704	0.472077803	-0.651440795	0.000759314	-0.534639419	0.00858096	-0.473787466	0.022384713	-0.253897838	0.242392796	-0.363434142	0.088264552	-0.410143171	0.051921124	-0.511366652	0.012632939	0.02199893	0.92063705	0.182693458	0.404076868	0.476640305	0.021478714	-0.124087165	0.572684641
FCGR1B	black	-0.119398054	0.587386053	-0.033730018	0.87856745	0.284000119	0.189082318	-0.207253513	0.342680827	0.561814526	0.005273403	0.159581018	0.46702663	0.174379222	0.426158984	0.727539393	8.36E-05	0.661021948	0.000594826	0.2478787	0.254119779	0.164200753	0.454057209	0.140006472	0.524024848	-0.20666886	0.344074507	-0.63137563	0.001233707	-0.524486821	0.010191193	-0.469237638	0.023893052	-0.295704618	0.170708255	-0.422647599	0.044516676	-0.423283538	0.044163443	-0.545599155	0.007084975	-0.090978363	0.679721599	0.182004211	0.405882945	0.381394515	0.072545587	-0.273897705	0.20599085
FCGR3A	black	0.022118626	0.920206574	-0.091917834	0.676587473	0.080610252	0.71464107	0.077929381	0.72376429	0.016794203	0.939374811	-0.068332183	0.756715591	-0.149185852	0.49689177	0.05515857	0.80261116	-0.166407319	0.447929624	-0.218507368	0.316509146	-0.578192618	0.003854028	-0.568127594	0.004681849	-0.166898528	0.446571498	-0.453827904	0.029617642	-0.276558756	0.201441671	-0.386243419	0.068690576	0.037437947	0.865330717	-0.022219268	0.919844636	-0.186145954	0.395097406	-0.094173159	0.669084822	0.283366085	0.190114707	-0.051661775	0.814907089	0.806615256	3.34E-06	0.355847413	0.09561858
FCGR3B	black	0.292232274	0.176024573	-0.056904694	0.796487911	0.071953305	0.744231082	0.008869577	0.967961203	0.137958981	0.530171349	-0.102133416	0.642851742	0.139166496	0.526542327	0.274348497	0.205215381	0.183915675	0.400885198	0.256642022	0.237165377	-0.338022755	0.114670816	-0.149103248	0.497132801	-0.440351004	0.035474332	-0.440507416	0.035401479	-0.342504535	0.10963966	-0.176369838	0.420813562	-0.031956822	0.884908835	0.157072747	0.474147176	-0.117648137	0.592913556	-0.552658725	0.006241359	0.076544038	0.728493102	-0.120788638	0.583009411	0.694922435	0.000233179	0.195425914	0.371523083
FHL2	black	-0.024548421	0.911472794	-0.058018649	0.792587562	-0.482734049	0.019642342	0.481455313	0.020016768	-0.116637411	0.596116188	0.174069898	0.426992895	-0.342116045	0.11006926	-0.284410845	0.188415587	-0.450600143	0.030944709	-0.211288064	0.333154769	-0.072405144	0.742677571	-0.269149019	0.214279572	0.029051593	0.895313264	-0.004286148	0.984514564	0.302825817	0.160156211	0.153484063	0.484430098	-0.183618581	0.401659729	0.121375672	0.581166057	-0.071390199	0.746168502	0.070631887	0.748779891	-0.332672937	0.120894209	-0.109527446	0.61884809	0.295719228	0.170686124	0.082265076	0.709028283
FRMD3	black	-0.00770268	0.972174577	0.014537428	0.94750977	0.082721408	0.707483063	0.325627288	0.129459005	-0.328667722	0.125711072	-0.088143484	0.689209857	-0.493320399	0.016755025	-0.339863095	0.112584929	-0.51248643	0.012407429	-0.351350865	0.100186264	-0.572322348	0.004320371	-0.523423409	0.010373363	0.155150731	0.4796406	0.188648463	0.388659236	0.043433405	0.844003191	-0.025646256	0.907529869	0.030294724	0.890859126	0.245799765	0.258253632	0.020676099	0.925395951	0.19698249	0.367649734	0.119784338	0.586168873	-0.296456901	0.169571322	0.560911264	0.005362936	0.560317612	0.005422469
GALM	black	0.118178232	0.591236804	-0.612615444	0.001886427	0.23795114	0.274247484	0.176595747	0.420209238	-0.252994649	0.244129575	0.024489893	0.911683055	-0.125625912	0.567895871	-0.278637801	0.197935038	-0.313653343	0.145001274	0.214313752	0.326115803	-0.182116947	0.40558723	0.049588565	0.8222174	-0.099524759	0.651405107	0.05938888	0.787796494	-0.038802804	0.860467002	0.113398454	0.606428092	-0.073636019	0.738450523	0.274428466	0.205078021	0.222236507	0.308112684	-0.111444687	0.612683802	0.06053814	0.783783784	-0.257603275	0.235351868	0.374451408	0.07834825	0.080430195	0.715252654
GAS7	black	-0.13263162	0.546321072	0.300424743	0.16366168	0.277960313	0.199073152	-0.257844279	0.234898617	0.359927384	0.091609355	0.155848857	0.477641533	0.183900745	0.400924101	0.11207302	0.610669079	0.44906035	0.031594209	-0.307204202	0.153899952	0.445636253	0.033077332	0.151963708	0.488819987	0.076947703	0.72711421	0.10887841	0.62094053	0.145267812	0.508387428	-0.076874173	0.727365322	-0.050459414	0.819144935	-0.380388627	0.073365432	-0.22163081	0.309467085	0.167753824	0.444211915	-0.067441085	0.759796996	0.214925987	0.324702477	-0.508453611	0.013235364	-0.21892828	0.315554531
GBP1	black	-0.077326039	0.725822583	-0.092741275	0.673844688	0.253092591	0.24394085	-0.001605894	0.994197771	0.286773659	0.184611228	-0.077821392	0.724132557	-0.178183474	0.415975311	0.214485447	0.325719077	0.217019065	0.319898625	0.070871257	0.747955286	-0.332859142	0.120673572	-0.261979691	0.227210399	-0.066994381	0.761343025	-0.583660658	0.003458435	-0.398966679	0.059315824	-0.404210508	0.055751727	-0.241295784	0.267356879	-0.162791703	0.457992892	-0.331072014	0.122803235	-0.372000769	0.080477703	0.036746845	0.867795296	-0.025319802	0.908702127	0.869816929	7.03E-08	0.068466928	0.756249957
GBP1P1	black	0.0589509	0.789327108	-0.088761194	0.687138479	0.209604513	0.337110402	0.107707355	0.624723107	0.184434668	0.399534166	-0.080836335	0.713873397	-0.276875246	0.200905171	0.031729249	0.885723198	-0.013906088	0.949786493	0.056130325	0.799202032	-0.483065677	0.019546169	-0.326748136	0.128068105	0.048305901	0.826747391	-0.469996112	0.023636092	-0.171586152	0.43372071	-0.345375837	0.106502502	-0.289730233	0.179925475	-0.007464755	0.97303376	-0.312703574	0.146288316	-0.302393617	0.16078329	-0.102496708	0.64166401	-0.24787976	0.254117683	0.88807307	1.56E-08	0.232392281	0.285946093
GBP2	black	-0.036581187	0.86838624	-0.094030997	0.669556851	0.22959622	0.291946646	-0.048639719	0.825567924	0.191502981	0.381388242	-0.04282021	0.846179896	-0.200283083	0.359514114	0.183403892	0.402219946	0.199115544	0.362379915	-0.089404145	0.684984766	-0.281212542	0.193649975	-0.388301443	0.067102348	-0.123666018	0.57399839	-0.421256452	0.045297081	-0.078416976	0.722102215	-0.248343683	0.253201058	-0.069058055	0.75420818	0.017848363	0.935576858	-0.370750182	0.081581018	-0.345724587	0.106125997	-0.121146975	0.58188389	-0.134390936	0.540962885	0.79068289	7.11E-06	0.273394485	0.206858834
GBP4	black	-0.197447781	0.366496456	-0.007745338	0.972020538	0.234327803	0.281837887	0.071318369	0.746415745	0.256212336	0.237978977	-0.078707145	0.721113686	-0.318585991	0.138446057	0.041042499	0.852496462	0.192860625	0.377957401	-0.090386918	0.68169733	-0.183747617	0.401323227	-0.275340182	0.203516375	0.120386405	0.584273927	-0.364084773	0.087654132	-0.124108533	0.572618017	-0.237702263	0.274764666	-0.292140276	0.176166964	-0.188046772	0.390201767	-0.399930884	0.058647682	-0.165573056	0.450241221	-0.157858215	0.471911445	-0.026344136	0.905024492	0.695869354	0.000226755	0.015163548	0.945252265
GBP5	black	-0.096766021	0.660497019	-0.061528551	0.78032997	0.122058513	0.579025041	0.07896516	0.720235062	0.247426844	0.255014621	-0.007504984	0.972888484	-0.192574418	0.378679194	0.08289477	0.706896322	0.145240275	0.508468676	-0.154121601	0.482595176	-0.275567194	0.203128784	-0.366975652	0.084979998	-0.050573431	0.818742859	-0.408748693	0.052802623	-0.061352595	0.780943284	-0.279472734	0.196538508	-0.208925328	0.338714083	-0.109147164	0.620073743	-0.388347017	0.067067497	-0.223110442	0.306164889	-0.158304442	0.470643722	-0.105747827	0.631072997	0.777786171	1.25E-05	0.16372257	0.455390859
GCH1	black	0.01488383	0.946260752	-0.062832628	0.775788452	0.187760707	0.390936346	-0.132476532	0.546794574	0.407585889	0.05354649	-0.111913998	0.611178718	-0.022516022	0.918777514	0.101995656	0.643302352	0.341443758	0.110815596	0.110805248	0.614736924	0.166271201	0.448306355	0.005373861	0.98058541	-0.174724301	0.425229721	-0.401261901	0.057734886	0.059930654	0.7859042	-0.0621662	0.778108445	-0.11480946	0.601926765	-0.087423174	0.691628016	-0.413160315	0.050052912	-0.392213213	0.064160879	-0.361562492	0.090038221	-0.058530537	0.790796866	0.535856388	0.008402941	-0.191944009	0.380271804
GDAP2	black	0.21639047	0.321336774	0.193435743	0.376509376	-0.087710457	0.690663224	0.058940852	0.789362232	-0.306328808	0.155136815	-0.361517446	0.090081234	0.047636372	0.829114102	-0.119461521	0.587185994	-0.04676068	0.832211745	-0.035445373	0.872439772	-0.516131779	0.011696035	-0.346891178	0.104873668	0.041337443	0.851447849	0.138001114	0.530044527	0.055920396	0.79993821	0.097352785	0.658559288	0.221530151	0.309692523	0.421100123	0.045385442	0.179231425	0.413193615	-0.124368069	0.571809108	0.108913102	0.620828612	-0.267249102	0.217657344	0.434313928	0.038377962	0.589559051	0.0030706
GLRX	black	0.035196716	0.873327608	-0.122780914	0.576763732	0.004644418	0.98322034	0.003933576	0.985788243	0.073226309	0.739856735	-0.124057185	0.572778118	-0.19252254	0.378810109	0.303702194	0.158889932	0.094088875	0.669364663	0.442751586	0.034369152	-0.218498289	0.316529756	0.057147149	0.795638583	-0.063100197	0.774857499	-0.345519298	0.106347505	-0.414249656	0.049391368	-0.187988361	0.390351695	-0.144761589	0.509882063	0.156232305	0.47654534	-0.06211603	0.778283172	-0.583241176	0.00348752	-0.157340906	0.473383293	-0.208443315	0.339854952	0.660995055	0.00059524	0.055894963	0.80002741
GNL3L	black	0.189877826	0.385518283	-0.125934036	0.56693909	-0.061618151	0.780017709	0.271912171	0.209429892	0.30882642	0.151626268	0.151742669	0.489459865	-0.153711456	0.483775227	-0.125507108	0.56826497	-0.386423244	0.06855067	0.105452856	0.632031058	-0.249697176	0.250539012	0.012503361	0.954846308	0.085113852	0.699400221	-0.38680359	0.068255473	-0.096091925	0.66272576	-0.445754511	0.033025206	-0.351552959	0.099977579	-0.142249493	0.517330469	-0.065486403	0.766568583	-0.150765874	0.492292553	-0.172531947	0.431152132	-0.330696041	0.12325471	0.553836974	0.006109064	-0.096572405	0.66113688
GPI	black	-0.096012837	0.662987429	0.040091924	0.855877672	-0.262667743	0.225947553	-0.115372822	0.600133464	-0.02464084	0.911140786	-0.049493287	0.822553706	0.46334191	0.025967805	-0.111678121	0.611934987	0.303454492	0.159247124	-0.060749105	0.783047762	0.646201815	0.000864748	0.186326326	0.394631378	0.236823431	0.276595875	0.229561701	0.292021213	0.45675023	0.028455609	0.415607166	0.048576495	0.157691433	0.472385719	-0.094922773	0.66659785	-0.067100846	0.760974471	0.23420708	0.282093035	-0.201641957	0.356195337	0.330385954	0.123627971	-0.560155019	0.005438871	-0.384160776	0.07032676
GSDMD	black	-0.122457136	0.577776765	-0.188349742	0.389424625	0.141495326	0.519576719	-0.283278204	0.190258105	0.071121173	0.747094636	-0.319324113	0.137483637	-0.268508118	0.215415062	-0.039576842	0.857710854	0.083767069	0.703946495	-5.34E-05	0.99980691	-0.071793438	0.744780967	-0.344488244	0.107465153	0.015904963	0.942579583	-0.399813832	0.058728483	0.20189719	0.355573984	0.033848966	0.878142315	0.129627458	0.555526475	-0.076066502	0.730125381	-0.551186346	0.006410025	0.052702683	0.811242345	-0.083205316	0.70584569	0.09143382	0.678201526	0.473827857	0.022371674	-0.077912674	0.72382126
GTF2H4	black	-0.129488426	0.555954191	-0.197679939	0.365921807	0.138432768	0.528746044	-0.40674629	0.054088614	0.063639088	0.77298345	-0.09720099	0.659060373	0.173813895	0.427683722	0.023762486	0.91429676	0.249754635	0.250426403	-0.009314729	0.966354082	0.482568516	0.01969049	0.216931443	0.32009886	0.115273867	0.600448296	0.056944395	0.796348819	0.285041689	0.187394669	0.167858443	0.443923746	0.208456364	0.339824037	-0.170814412	0.435822645	0.069366513	0.753143386	0.240190205	0.269622267	-0.092684732	0.6740329	0.26845157	0.215515441	-0.499042785	0.015344175	-0.432633438	0.03921861
GTF3C1	black	-0.088065016	0.689473139	0.195726128	0.370774217	-0.360896984	0.090675249	-0.182841546	0.403689405	-0.136579909	0.534330304	0.028036596	0.898952269	0.277509687	0.199832607	0.014495614	0.947660545	0.355620584	0.09584523	-0.237892517	0.27436925	0.493879939	0.016612586	0.13800856	0.530022115	0.120930607	0.582563379	0.327868763	0.126688268	0.23249557	0.285725917	0.388299636	0.067103731	-0.085177904	0.699184249	-0.26131824	0.228428806	-0.056268697	0.79871688	0.390597096	0.06536393	0.064031987	0.771617878	0.521329626	0.010739883	-0.627659707	0.001344849	-0.300436037	0.163645065
HCLS1	black	-0.163680719	0.455507679	-0.380916475	0.072934341	0.276052048	0.202302632	0.113649356	0.605626658	0.191946631	0.380265172	0.126373519	0.565575657	0.07710229	0.726586368	0.288608896	0.181692898	0.225247885	0.301432974	0.099655353	0.650975885	-0.008704695	0.968556504	-0.175185472	0.423989544	-0.343237611	0.108832356	-0.387866191	0.067435886	-0.078955115	0.720269261	-0.119255713	0.587834841	-0.045001236	0.838442802	-0.072141674	0.743583317	-0.371355325	0.081045728	-0.256502489	0.237429378	-0.027002402	0.902662129	0.048182166	0.827184669	0.329344015	0.124888166	-0.01101421	0.960219704
HCP5	black	0.057770978	0.793454332	-0.219901532	0.313353945	-0.070300992	0.74992023	-0.073000477	0.740632185	-0.229327391	0.29252767	-0.293962831	0.173360904	-0.139172312	0.526524876	-0.015034368	0.945717994	-0.020522646	0.925948161	0.177987229	0.416497362	-0.448673511	0.03175907	-0.409299962	0.052452773	-0.303846721	0.158681781	-0.281523447	0.19313685	0.087815106	0.690311894	0.147332838	0.502312519	0.180882461	0.408831864	0.277980746	0.199038762	-0.217022901	0.319889862	-0.119959944	0.585615898	0.091707399	0.677289048	-0.087054732	0.692866045	0.714533795	0.000127897	0.252205018	0.245654606
HELZ2	black	-0.006806339	0.97541154	-0.173539707	0.42842429	0.185372543	0.397099159	0.254258534	0.241701455	0.186359641	0.394545335	0.059403059	0.787746957	-0.378831727	0.074648188	-0.067078831	0.761050679	-0.239147173	0.27177064	0.064516687	0.769934137	-0.42196632	0.044897536	-0.264668183	0.222302358	-0.131839233	0.548742301	-0.4930126	0.016833802	-0.302969376	0.159948299	-0.357972444	0.09351448	-0.231007131	0.288909005	-0.06661524	0.762655913	-0.248848817	0.252205435	-0.211486459	0.332690462	-0.018606062	0.932847836	-0.197024908	0.367544509	0.932068474	1.01E-10	0.052339727	0.812519783
HERC5	black	-0.053934404	0.806910754	-0.232701597	0.285287057	0.119855599	0.585944447	0.371533576	0.080888557	0.020780368	0.92502075	-0.016870778	0.939098881	-0.421397999	0.045217192	-0.165585282	0.450207298	-0.346123227	0.105696831	-0.011530837	0.958355324	-0.472991809	0.022642805	-0.399384448	0.059025619	-0.229370429	0.292434605	-0.33441991	0.118835663	-0.098686642	0.654162267	-0.133277869	0.544350023	-0.13305578	0.545027023	0.128785481	0.558118998	-0.267279688	0.217602688	-0.144260276	0.511364299	-0.04176531	0.849927089	-0.234548479	0.281371862	0.921617527	4.32E-10	0.214894561	0.324774932
HERC6	black	-0.120558065	0.583734128	-0.330057341	0.124024422	0.150106898	0.494208162	0.56913232	0.004593041	0.022740719	0.917969601	0.260866499	0.229263396	-0.364818352	0.08696968	-0.237756976	0.274650916	-0.47362308	0.022437841	-0.163234588	0.456753943	-0.297900111	0.167404932	-0.313286882	0.145496914	-0.17454539	0.425711373	-0.233026555	0.284595719	-0.166489315	0.447702766	-0.164984832	0.45187484	-0.226703718	0.298236001	0.013700149	0.950529229	-0.122563318	0.57744446	-0.029389274	0.894103044	-0.054680064	0.80429115	-0.146811668	0.503842339	0.690775643	0.000263203	0.084529918	0.701370165
HEXDC	black	-0.020893317	0.924614331	-0.147068595	0.503087883	0.086073835	0.696165724	-0.075301175	0.73274373	0.133789066	0.542793205	-0.214245337	0.326273967	-0.196455229	0.368959139	-0.141337357	0.520047813	0.006072385	0.978062352	-0.085974177	0.69650127	-0.242758112	0.264379175	-0.252611473	0.244868841	-0.061173801	0.781566616	-0.245642687	0.258567718	0.281232545	0.193616934	-0.082170775	0.709347742	-0.12663221	0.564773786	-0.012102031	0.956294273	-0.229665748	0.291796491	0.000504273	0.998178008	-0.161164873	0.462558821	-0.162927734	0.457612165	0.517701301	0.011400232	0.043924014	0.842262436
HEXIM1	black	0.051948413	0.813897539	0.006121875	0.977883601	0.151848812	0.489152543	-0.006579976	0.976229067	-0.014106831	0.949062537	-0.081533135	0.711509075	-0.443865688	0.033865585	-0.251838718	0.246364144	-0.072106147	0.743705474	0.042133391	0.848619239	-0.327051225	0.127693846	-0.156328131	0.476271596	-0.082523116	0.708154378	-0.042344174	0.847870467	0.152732558	0.486597521	0.012182027	0.956005641	0.017975238	0.935119839	0.305368322	0.156501931	0.03765465	0.864558167	-0.198694599	0.363416394	-0.221662779	0.309395508	-0.382163981	0.071923139	0.480956129	0.020164489	0.297010506	0.168738022
HHEX	black	-0.054758478	0.804015788	0.069208245	0.75368967	-0.08468065	0.700861479	0.102730944	0.640898656	0.337044046	0.115791512	0.227344715	0.296835064	-0.228519858	0.294277331	0.22447076	0.303148141	0.055323751	0.80203142	-0.310629698	0.149126741	-0.081909424	0.71023335	-0.327749483	0.126834627	-0.232265284	0.28621695	-0.505578159	0.013852866	-0.222908753	0.306613733	-0.372050473	0.080434085	-0.111259783	0.613277207	-0.092410009	0.674947617	-0.21270739	0.329841617	-0.38891664	0.066633064	-0.193998226	0.375096237	0.04105385	0.852456102	0.509296825	0.013058617	0.16200877	0.460187374
HIST1H3D	black	-0.039049535	0.859588284	-0.154882878	0.48040871	-0.241716724	0.266497549	-0.133053489	0.545034008	0.254971134	0.240339403	-0.048407276	0.826389168	0.163216425	0.456804719	0.386132792	0.068776752	0.315589782	0.142402115	0.148741654	0.498188575	-0.039171739	0.859153122	-0.059702752	0.786700069	-0.188090974	0.39008833	-0.654643484	0.000700457	-0.423769357	0.043895073	-0.283974302	0.18912428	-0.20245265	0.354223932	-0.277856879	0.199247299	-0.200092609	0.359980744	-0.334715255	0.118490174	0.137537052	0.531442169	0.342528284	0.109613439	0.378398581	0.075008062	-0.197861979	0.365471579
HNRNPAB	black	0.008209976	0.970342763	0.023111062	0.916638176	-0.17998683	0.411194808	-0.382841472	0.071378455	0.049775138	0.821558931	-0.182422569	0.404786162	0.488173591	0.018112335	0.182205231	0.405355738	0.560533981	0.005400708	0.308080397	0.152668924	0.658722387	0.000631207	0.476199975	0.021616591	0.083190314	0.70589643	0.163017654	0.457360586	0.268575791	0.215294976	0.416030846	0.048324326	0.072146715	0.743565985	-0.041237392	0.851803533	0.02343459	0.915475235	-0.082522696	0.7081558	-0.197395003	0.366627168	0.277171906	0.200403165	-0.501234629	0.014830108	-0.458340287	0.027838785
ICE2	black	0.007722808	0.972101895	0.180187766	0.410664026	0.225131753	0.301688904	-0.3195935	0.137133583	-0.242609504	0.26468081	-0.396977836	0.060712446	0.098915578	0.653408698	-0.032660222	0.882392466	0.069477502	0.752760358	0.182785588	0.40383579	-0.112627511	0.608893391	0.051789369	0.814457664	0.174000637	0.427179737	0.161522527	0.461553002	-0.247141348	0.255581054	0.081197963	0.712646032	0.352308175	0.099200573	0.027071405	0.902414541	0.070627574	0.748794752	0.226776692	0.298076305	0.526855513	0.009794879	0.172186453	0.432089472	-0.300076314	0.164174785	0.034796277	0.874757689
IFI16	black	-0.145915362	0.506478629	-0.050551454	0.818820357	0.052178584	0.813087078	0.200595876	0.358748591	0.030184022	0.891255645	-0.047861258	0.828318992	-0.27131761	0.210467148	0.217442883	0.318931185	-0.08951739	0.684605672	-0.129864058	0.554798943	-0.423082055	0.044275119	-0.477030112	0.021357249	-0.386207403	0.068718623	-0.444939326	0.033385849	-0.448588136	0.031795547	-0.215452203	0.32349068	-0.037138121	0.866399797	-0.035722148	0.871451719	-0.330118399	0.12395069	-0.190905331	0.382904129	0.19730048	0.366861332	0.112779445	0.608407215	0.787661277	8.15E-06	0.220513627	0.311974764
IFI35	black	-0.127101619	0.563320047	-0.168453764	0.442285842	0.159234067	0.468008277	0.060724243	0.783134492	0.41875175	0.046729046	0.010164456	0.963286691	-0.309191995	0.151117171	0.138647808	0.528099731	0.134477914	0.540698617	0.115450846	0.599885275	-0.110606284	0.615376332	-0.150399839	0.493356141	-0.112310841	0.609907227	-0.664313789	0.000545892	-0.249936684	0.25006984	-0.32227759	0.133680468	-0.358034839	0.093453225	-0.290473031	0.178761234	-0.551515009	0.006372051	-0.286297486	0.185373642	-0.217734515	0.318266516	0.022987727	0.917081556	0.841820621	4.78E-07	-0.232284337	0.286176305
IFI44	black	0.075246197	0.732931934	-0.160321374	0.464935448	0.153465025	0.484484944	0.353405419	0.098079635	0.07698486	0.726987325	0.066881337	0.761734406	-0.358412055	0.093083529	-0.079330146	0.718992748	-0.275717719	0.202872058	0.065659309	0.765968911	-0.422869674	0.044393074	-0.244857551	0.260141312	-0.324921306	0.13034064	-0.296789654	0.169070112	-0.188352692	0.38941706	-0.158105189	0.471209582	-0.171572248	0.433758531	0.211409965	0.332869436	-0.094989806	0.666375619	-0.359878897	0.091656254	-0.144873627	0.509551085	-0.335138468	0.11799638	0.894998673	8.25E-09	0.225847281	0.300114166
IFI44L	black	0.080773923	0.714085293	-0.220504447	0.311995422	0.250291577	0.249375689	0.369258401	0.082911943	0.028414056	0.897598751	0.061327259	0.781031605	-0.365937102	0.085933554	-0.111153604	0.613618066	-0.304536769	0.157690595	0.006211215	0.977560924	-0.473072624	0.022616482	-0.30319413	0.159623177	-0.254784121	0.24069637	-0.260363453	0.230195134	-0.16383296	0.455082802	-0.167187484	0.44577359	-0.200643626	0.358631812	0.181648616	0.406816476	-0.109916622	0.617594787	-0.263153008	0.225059698	-0.074396093	0.735843935	-0.324715551	0.130598399	0.893821318	9.23E-09	0.275034275	0.204039455
IFI6	black	0.025306746	0.908749011	-0.202905474	0.353125564	0.163820146	0.455118554	0.321700401	0.134417714	0.254000433	0.242196023	0.067993551	0.757886156	-0.342469334	0.109678536	-0.078694846	0.721155579	-0.185874926	0.39579824	0.131790904	0.548890136	-0.325579431	0.129518633	-0.166307078	0.448207042	-0.223449134	0.305412062	-0.490070018	0.017602209	-0.243466819	0.262943702	-0.26464947	0.222336275	-0.331849701	0.121873175	-0.011337762	0.959052058	-0.254503294	0.241233059	-0.330945431	0.122955105	-0.1586242	0.469736368	-0.215614454	0.323117592	0.927358258	2.00E-10	-0.014260866	0.948507054
IFIH1	black	0.092048784	0.676151029	-0.024932232	0.910094084	0.130499526	0.552847054	0.158817832	0.469187347	-0.005893811	0.978707341	-0.127502331	0.562080382	-0.426198941	0.042572031	0.005296607	0.980864461	-0.257780389	0.235018719	0.008765626	0.968336512	-0.626480726	0.00138185	-0.442572056	0.03445085	-0.154040824	0.482827469	-0.321190736	0.13507113	-0.107121628	0.62661849	-0.232653152	0.285390212	-0.033168144	0.880576086	0.243732598	0.262406658	-0.168710264	0.441581124	-0.282172562	0.19206852	-0.070156952	0.750416783	-0.380255894	0.073474137	0.94404163	1.39E-11	0.450368824	0.031041598
IFIT1	black	0.019325322	0.930257937	-0.176124787	0.421469623	0.140661412	0.522065909	0.342993022	0.109101225	0.048714442	0.825303956	0.015570052	0.943786813	-0.330423361	0.1235829	-0.017225915	0.937819268	-0.286174988	0.185570125	0.084110294	0.702786948	-0.555370004	0.00594044	-0.354319317	0.097153178	-0.282365184	0.191752272	-0.414052424	0.049510638	-0.269373524	0.213882763	-0.253476781	0.24320146	-0.151926896	0.488926522	0.126202886	0.566104847	-0.179169866	0.413356735	-0.263840842	0.223805176	0.010737249	0.961219269	-0.252641544	0.244810773	0.93804293	3.94E-11	0.241071821	0.267814809
IFIT2	black	0.019716239	0.928850614	-0.063279558	0.774233616	-0.024142761	0.912930256	0.21926711	0.31478735	-0.036109237	0.870070168	-0.110777194	0.614827064	-0.396838851	0.06081098	-0.014800715	0.946560429	-0.248517467	0.252858243	-0.005651894	0.979581136	-0.564456323	0.00501868	-0.485455917	0.018864196	-0.208067291	0.34074654	-0.387879775	0.067425458	-0.138421736	0.528779211	-0.165479347	0.450501263	-0.025859043	0.906765875	0.199893382	0.360469191	-0.204405579	0.349501188	-0.243595799	0.262682991	-0.036064375	0.870230264	-0.223515302	0.305265119	0.95234324	2.67E-12	0.344220895	0.107756358
IFIT3	black	-0.075156574	0.733238767	-0.156605018	0.475481063	0.11015639	0.616823149	0.327592682	0.12702721	0.180817065	0.409004144	0.039975523	0.856291883	-0.334638168	0.118580279	0.066595429	0.762724533	-0.163531304	0.455924871	0.079323765	0.719014462	-0.426717677	0.042293639	-0.332043091	0.121642688	-0.24819572	0.253493173	-0.530278609	0.009244675	-0.304804592	0.157307066	-0.299409137	0.165160418	-0.227729008	0.295997128	-0.003509765	0.987319318	-0.317392743	0.140012057	-0.314424511	0.143962182	-0.07745644	0.725377567	-0.157644977	0.472517867	0.962525093	2.24E-13	0.1048455	0.634005546
IFIT5	black	0.011985048	0.956716365	-0.280797389	0.194336599	-0.015772713	0.94305628	0.172292888	0.431800594	-0.298801571	0.16606157	-0.232002879	0.286777115	-0.403284917	0.056368511	-0.111390142	0.612858827	-0.337275221	0.115526083	0.028434555	0.897525253	-0.548784652	0.006693283	-0.475775994	0.021750022	-0.026234254	0.905418908	-0.217517108	0.318761937	-0.077868545	0.723971747	0.015443085	0.944244511	0.019812346	0.928504657	0.269369188	0.213890422	-0.111667527	0.611968961	-0.062626438	0.776506049	0.084114094	0.702774112	-0.139699993	0.524942729	0.807625255	3.18E-06	0.349935092	0.101657238
IFITM1	black	0.1735898	0.428288941	-0.326870602	0.127916787	0.107814147	0.624377779	-0.021276252	0.923236576	0.037207814	0.866151274	-0.154433135	0.481699811	-0.344968935	0.106943024	0.151315077	0.490698874	-0.026311459	0.905141782	0.431519678	0.039783687	-0.222181669	0.308235158	0.031731131	0.88571646	-0.111881789	0.611281964	-0.324653456	0.13067626	-0.179627203	0.412145719	-0.016816391	0.939294857	-0.284872518	0.187668073	0.12349251	0.574540023	-0.239796379	0.270432173	-0.418017793	0.047155269	-0.217399443	0.319030263	-0.230785868	0.289384067	0.772198797	1.58E-05	-0.015092195	0.945509512
IFITM2	black	-0.194182551	0.374633815	-0.092576549	0.674393052	0.120831038	0.582876185	-0.148405985	0.499169643	0.198655793	0.363512031	-0.136811648	0.533630368	-0.013682492	0.950592911	0.581743752	0.00359303	0.471049851	0.02328279	0.054252641	0.805792498	-0.237275825	0.275652268	-0.345542454	0.106322502	-0.317763846	0.139523682	-0.607347024	0.002115414	-0.391360043	0.064793857	-0.239713375	0.27060307	-0.162882339	0.457739199	-0.259114634	0.232518956	-0.595865771	0.002697157	-0.271065838	0.21090742	0.177401243	0.418058332	0.306421475	0.155005554	0.621469878	0.001548956	0.062258832	0.777785863
IFITM3	black	-0.057093412	0.795826807	0.033394186	0.879767926	0.223390444	0.305542434	0.062884911	0.77560652	0.172414615	0.431470337	-0.03514223	0.873522168	-0.342434309	0.109717227	0.295581293	0.17089514	0.024842535	0.910416268	0.161395126	0.461911157	-0.32234304	0.133597051	-0.156521869	0.475718389	-0.249497659	0.250930279	-0.412110826	0.050696739	-0.432743603	0.039163062	-0.235242211	0.279909997	-0.273397776	0.206853149	-0.150382406	0.493406825	-0.454947309	0.02916814	-0.203147669	0.352538914	0.073146833	0.740129606	0.016719801	0.939642917	0.675678812	0.000402604	0.017158351	0.938062702
IRF1	black	0.042099283	0.848740411	9.74E-06	0.999964813	-0.139863363	0.524453352	-0.085202723	0.699100572	0.067385044	0.759990902	-0.091019435	0.679584473	-0.323473654	0.132161958	0.070429563	0.749477085	-0.029229213	0.894676659	-0.289551547	0.18020632	-0.419781279	0.046136245	-0.550732957	0.00646272	-0.007930319	0.971352572	-0.413939459	0.049579051	0.045167622	0.837853139	-0.276448756	0.201628365	-0.039649035	0.857453877	-0.041418796	0.851158658	-0.318941766	0.137981573	-0.072553806	0.742166654	-0.096354071	0.661858705	-0.076815769	0.727564796	0.688417145	0.00028173	0.326813667	0.127987119
IRF7	black	0.050012141	0.820722654	-0.288960171	0.181137949	0.11922724	0.587924633	0.264715681	0.222216284	0.178671482	0.414678664	0.026797411	0.90339771	-0.211113163	0.333564416	-0.03595526	0.870619679	-0.216584702	0.320891979	0.059383077	0.787816768	-0.415436424	0.048678408	-0.328970455	0.125342227	-0.188294614	0.389565967	-0.552909212	0.006213036	-0.114047865	0.604354639	-0.295013271	0.171757747	-0.210900476	0.334062969	-0.031769481	0.88557922	-0.268826838	0.214849882	-0.189936213	0.385369466	-0.062045533	0.778528712	-0.166045261	0.448932055	0.907401917	2.33E-09	0.065892876	0.765159063
IRF9	black	0.100377712	0.648603666	0.081630638	0.711178441	-0.20967899	0.336934825	-0.085896631	0.6967624	-0.184598112	0.39910922	-0.355865625	0.095600399	-0.207740667	0.34152212	0.178083787	0.416240453	-0.079161657	0.719566153	0.108028975	0.623683336	-0.540445817	0.007758861	-0.50461723	0.014064397	-0.194890641	0.372860442	-0.358913231	0.092594026	-0.054512248	0.804880532	-0.026958563	0.902819434	0.246751098	0.25635663	0.250841165	0.248303187	-0.203849569	0.350841993	-0.191413742	0.381614371	0.102146753	0.642808124	-0.094810161	0.666971242	0.822936911	1.43E-06	0.378467413	0.074950787
ISG15	black	0.01047164	0.96217792	-0.25425538	0.241707495	0.162420623	0.459032311	0.333565425	0.119839342	0.178286056	0.415702563	0.079018495	0.720053482	-0.411573712	0.051028716	-0.128676708	0.558454316	-0.277828561	0.199294995	0.092756328	0.673794588	-0.383528836	0.070829037	-0.189348993	0.386867658	-0.1315573	0.549604961	-0.429860407	0.040637373	-0.257305007	0.235913608	-0.295800023	0.170563777	-0.329782591	0.124356595	0.003375027	0.987806089	-0.181585233	0.406982999	-0.27233084	0.208701553	-0.108899869	0.620871303	-0.253829786	0.242523375	0.921721992	4.26E-10	0.046063337	0.83468023
ISG20	black	-0.188831106	0.388191682	-0.16903318	0.440694778	0.336645088	0.116250628	0.353849214	0.097628928	0.459847533	0.027263984	0.253546815	0.243066834	-0.237624202	0.27492701	0.070693163	0.748568779	-0.05727093	0.795205062	-0.094714836	0.667287378	-0.202769321	0.353455605	-0.168843441	0.441215463	-0.095520266	0.664617988	-0.472520949	0.022796665	-0.279295205	0.196834885	-0.481906918	0.019883881	-0.462079371	0.026430305	-0.349425151	0.102190943	-0.472373089	0.022845153	-0.160918041	0.463253639	-0.108933892	0.620761549	-0.11962813	0.586660952	0.701100622	0.000193962	-0.064862508	0.768733446
JUP	black	-0.023456611	0.915396084	-0.495224608	0.016274303	0.365600639	0.086244193	0.300492867	0.163561489	0.079942256	0.716910839	0.3688598	0.083270306	-0.063565596	0.773238956	-0.346872944	0.104893158	-0.172210399	0.43202447	0.144083331	0.511887971	0.085460427	0.69823191	0.145626926	0.507328427	-0.157508566	0.472906011	-0.015439777	0.944256436	0.129952781	0.554526237	0.014261476	0.948504855	-0.054038199	0.806545987	0.15091834	0.491849867	0.169621323	0.439082865	-0.135344241	0.538069697	-0.233257172	0.284105727	-0.31164582	0.147731194	0.338252271	0.114409152	-0.134368687	0.541030495
KCNH3	black	0.011587504	0.95815084	0.199419316	0.361633015	0.009430381	0.965936567	-0.536729665	0.008277091	-0.136622237	0.534202427	-0.320498607	0.135962108	0.302991427	0.15991638	0.010776171	0.961078795	0.421654397	0.04507276	0.082301865	0.708903668	0.297765201	0.167606624	0.169373659	0.439761251	0.202959147	0.352995505	0.217749968	0.318231321	0.14923215	0.496756703	0.271036357	0.210959013	0.34966225	0.101942539	-0.058373951	0.79134453	0.056407747	0.798229421	0.228149616	0.295081692	0.276892348	0.20087621	0.308872366	0.151562218	-0.512531576	0.012398406	-0.139325328	0.526065855
KIAA0368	black	0.031924766	0.885023541	0.23163342	0.287566974	-0.137804705	0.530635852	-0.09696367	0.659844066	-0.213661235	0.32762619	0.074046904	0.73704109	0.175654195	0.422731073	0.032377732	0.883402924	0.10211896	0.642899022	0.023769232	0.91427252	0.169294362	0.439978573	0.291139646	0.177720826	0.304240265	0.15811596	0.49361923	0.016678831	0.079373565	0.718845009	0.164809534	0.45236228	-0.021233382	0.923390808	0.054805105	0.803852061	0.324480987	0.130892693	0.161760967	0.460883073	-0.029750839	0.89280748	0.001549367	0.994402007	-0.734438226	6.60E-05	0.021940093	0.920848664
KIF13B	black	-0.078084905	0.723234019	-0.067227769	0.760535166	0.018262667	0.934084561	-0.301917105	0.161476653	-0.054268747	0.80573591	-0.077455025	0.725382394	0.133160138	0.544708857	-0.222928125	0.306570605	0.257877238	0.234836676	-0.139989758	0.524074884	0.532286987	0.008933921	0.286441728	0.185142465	0.172727153	0.430623014	0.415380014	0.048712114	0.401295304	0.05771212	0.432076165	0.039500554	-0.018602607	0.932860278	-0.16175063	0.460912107	-0.040166613	0.855611912	0.392029241	0.064296968	-0.137696374	0.530962134	0.243018621	0.263850938	-0.490869905	0.017390571	-0.393054738	0.06354118
KLF13	black	-0.119192572	0.588033966	0.180332663	0.410281508	-0.249064199	0.251781688	-0.294007367	0.173292725	-0.216627427	0.320794188	-0.034567519	0.875574821	0.106706274	0.62796394	-0.082666584	0.707668649	0.250027699	0.249891702	-0.215408264	0.32359176	0.415304449	0.048757296	0.135459667	0.537719878	0.175638338	0.422773613	0.43352647	0.038770097	0.357564706	0.09391551	0.430646677	0.040231067	0.055333535	0.801997087	-0.151149872	0.491177994	0.006188513	0.977642918	0.48798086	0.018164842	0.058449449	0.791080459	0.395943285	0.06144884	-0.696293393	0.000223929	-0.207385494	0.342366678
KNSTRN	black	0.16956763	0.439229889	0.128649223	0.558539059	-0.03558952	0.871925161	-0.267429537	0.217335043	-0.033282487	0.880167264	-0.269905086	0.212945193	0.252033587	0.245986509	0.326641701	0.128199719	0.371977231	0.080498365	0.109944226	0.61750593	-0.128887986	0.557803084	-0.272954464	0.20761982	-0.191938779	0.380285031	-0.313235932	0.145565919	-0.071821334	0.744685005	0.000833031	0.996990173	0.272319778	0.208720774	0.114698932	0.602278863	-0.215810291	0.322667619	-0.294039057	0.173244222	0.026179972	0.90561376	0.08437133	0.701905494	0.418171165	0.047065953	0.16484341	0.452268061
LAMP3	black	0.14908538	0.497184944	-0.0487984	0.82500739	0.061213782	0.781427218	0.362362905	0.089276487	-0.033078037	0.880898274	0.006009097	0.97829094	-0.408040846	0.053254487	-0.211414664	0.332858439	-0.44627015	0.032798683	-0.127111619	0.563289093	-0.706880755	0.000162591	-0.400224412	0.058445437	0.111587041	0.612227112	-0.210472026	0.335068634	-0.200623613	0.358680753	-0.378915139	0.074579036	-0.237083981	0.276052169	0.135262124	0.53831863	0.057243057	0.795302679	-0.126111362	0.566388787	0.01984009	0.928404786	-0.408932691	0.052685653	0.790842836	7.06E-06	0.453137942	0.029897436
LAP3	black	0.028286057	0.898057708	0.230612426	0.289756794	0.025691667	0.907366818	0.114172466	0.603957147	0.132579462	0.546480297	-0.003120893	0.988724211	-0.34697845	0.104780421	-0.057661661	0.793836981	0.015327782	0.944660177	-0.199557672	0.361293128	-0.373225382	0.079408216	-0.352192925	0.099318859	-0.041003716	0.852634365	-0.209504318	0.337346697	0.032609037	0.88257554	-0.195596606	0.371097196	-0.206136985	0.345345284	0.13076479	0.5520332	-0.105896716	0.630589625	-0.291986457	0.176405214	-0.225166168	0.301613047	-0.276016771	0.202362665	0.727493034	8.37E-05	0.349219008	0.102407278
LMO2	black	-0.263490126	0.224444257	-0.089665142	0.684111173	0.056776141	0.796938323	0.097263282	0.658854725	0.48010142	0.020419463	0.130420591	0.553089339	-0.226571295	0.298525928	0.202664404	0.353710054	0.210108914	0.335922351	-0.213764547	0.327386773	-0.085440132	0.698300308	-0.307238685	0.153851372	-0.248960705	0.251985246	-0.716506586	0.000120076	-0.337303409	0.115493748	-0.433958754	0.038554442	-0.331072863	0.122802218	-0.392776664	0.063745445	-0.510373906	0.012835665	-0.259036816	0.232664269	-0.0886822	0.687403249	0.220302784	0.312449419	0.697989951	0.000212924	-0.143289027	0.514241916
LOC100419583	black	0.180362224	0.410203491	-0.215344031	0.323739561	0.119307577	0.587671302	-0.01925398	0.930514795	0.036865406	0.867372406	-0.288886724	0.181253885	-0.230263141	0.290508321	0.118000827	0.591797732	0.044058437	0.841785606	0.307342037	0.153705836	-0.352141502	0.09937167	-0.191119986	0.382359281	-0.260813302	0.22936181	-0.425661345	0.042862056	-0.218855589	0.315719267	-0.024263558	0.912496225	-0.101592225	0.644622664	0.189590885	0.386250113	-0.287105726	0.184080821	-0.444401676	0.03362541	-0.089133178	0.685892145	-0.153185036	0.485291943	0.887950175	1.58E-08	0.127488227	0.562123993
LONP2	black	-0.340859211	0.11146753	-0.063586688	0.773165624	-0.172199712	0.432053478	-0.035666324	0.871650988	-0.237922743	0.274306462	0.064574947	0.769731823	-0.174069599	0.426993701	-0.323703277	0.131871854	-0.248901649	0.252101451	-0.375176418	0.077726477	0.388772834	0.066742537	-0.030675461	0.889495578	0.270911671	0.211177314	0.410284613	0.051832354	0.477819644	0.021112924	0.341829443	0.110386979	0.228711171	0.293862232	-0.09619208	0.662394445	0.072163522	0.743508195	0.655400446	0.000687134	-0.049841916	0.821323284	0.252695925	0.244705782	-0.623175665	0.001490238	-0.234660072	0.281136386
LRRC14	black	0.254384042	0.241461197	0.090393234	0.68167622	-0.164856629	0.452231298	-0.201329068	0.356957914	-0.079206237	0.719414425	-0.056163665	0.799085129	0.217026196	0.319882333	-0.05257184	0.811702797	-0.009700911	0.964959961	-0.09683547	0.660267562	0.294052749	0.173223269	0.360275339	0.091273318	-0.020620403	0.925596373	0.518215681	0.011304637	0.307685027	0.153223545	0.280109515	0.195477915	-0.001073923	0.996119811	0.038245026	0.862454078	0.271950432	0.20936326	0.191664068	0.380980243	-0.071102125	0.747160221	-0.046736524	0.832297226	-0.56354279	0.005105573	-0.08387594	0.703578615
LSM12	black	-0.154870624	0.480443865	-0.110523241	0.615643288	-0.011336928	0.959055069	-0.055993599	0.799681483	-0.135058837	0.538935116	0.140549054	0.522401726	0.038978203	0.859842312	-0.163975418	0.454685412	0.24374174	0.262388198	-0.326857915	0.127932457	0.396001329	0.061407344	0.004529746	0.983634582	-0.12080267	0.58296532	0.379473076	0.074117731	0.365919226	0.085950037	0.446965385	0.032495214	0.014154995	0.948888842	-0.042774376	0.846342639	-0.08590324	0.696740142	0.303147476	0.159690626	0.029070947	0.895243892	0.303629193	0.158995143	-0.473549619	0.022461615	-0.055443249	0.80161208
LY6E	black	0.01634814	0.940982288	-0.248624266	0.252647714	0.016443661	0.940638039	0.292478356	0.175644091	0.026325983	0.905089648	-0.025336937	0.90864059	-0.244225134	0.261413278	-0.163653647	0.455583253	-0.21161235	0.332396037	0.13564983	0.537143789	-0.230476785	0.290048497	-0.12050663	0.583895847	-0.191629335	0.381068193	-0.244940726	0.25997432	-0.087254431	0.692194927	0.025100475	0.909489806	-0.269836883	0.213065334	0.070149167	0.750443625	-0.173496149	0.428542002	-0.16392334	0.454830664	-0.120535415	0.583805339	-0.133004247	0.545184166	0.780605368	1.11E-05	-0.061104158	0.781809449
LYRM1	black	-0.043994464	0.842012526	-0.153206618	0.485229714	0.182080538	0.405682719	0.025128204	0.909390217	0.189899808	0.385462252	-0.024269074	0.912476409	-0.166516458	0.447627682	0.22579805	0.30022235	0.017981518	0.93509722	0.00491122	0.982256564	-0.46111252	0.026788922	-0.380279854	0.073454506	-0.148377524	0.499252871	-0.614719862	0.001801038	-0.433337531	0.038864651	-0.462155668	0.02640217	-0.127552966	0.56192382	-0.129220823	0.556777859	-0.281019621	0.193968842	-0.278154278	0.198746857	0.150205762	0.493920533	-0.024640025	0.911143714	0.884696313	2.10E-08	0.144459597	0.510774717
LYSMD2	black	0.276497523	0.201545582	0.063864386	0.772200316	0.147209322	0.502674876	-0.052809335	0.810867069	0.043934245	0.842226143	-0.196847871	0.367983792	-0.31032827	0.14954251	-0.001363249	0.995074458	-0.044860286	0.838942387	0.180310915	0.410338908	-0.492093047	0.017070942	-0.246165628	0.25752302	-0.041395968	0.851239806	-0.283029957	0.190663576	-0.040945313	0.852842039	-0.161290179	0.462206298	-0.003382398	0.987779458	0.328964266	0.12534976	-0.066899419	0.7616718	-0.460205825	0.027128751	-0.242544033	0.26481377	-0.46826077	0.024227299	0.881633831	2.73E-08	0.385870823	0.068981149
MAGEL2	black	-0.165819941	0.449556493	-0.042998447	0.845547081	-0.16454445	0.453099902	0.193641103	0.375993093	0.299488836	0.165042461	0.085589144	0.697798172	-0.128147466	0.560087125	0.37714049	0.076060773	0.24642616	0.25700356	-0.052295743	0.812674616	-0.144376262	0.511021179	-0.225249604	0.301429187	-0.304247737	0.158105231	-0.517372275	0.011461728	-0.335762546	0.117270952	-0.242923316	0.26404411	-0.448000172	0.032047659	-0.243162601	0.263559277	-0.406742654	0.054090971	-0.362443604	0.089199956	-0.052660712	0.811390042	0.1861914	0.394979958	0.528143086	0.00958484	-0.005772161	0.979146734
MAP3K6	black	0.056405352	0.798237816	-0.176415226	0.420692108	0.383820785	0.070596654	-0.309731833	0.150367606	0.056937525	0.796372887	-0.346624208	0.105159295	-0.320856118	0.13550136	0.187926709	0.390509979	0.159717709	0.466640174	0.452479686	0.030166328	-0.166904977	0.446553682	0.055373794	0.801855805	-0.260657238	0.229650686	-0.171059637	0.435154155	0.004934531	0.982172358	0.121248971	0.581563698	0.060182214	0.785025959	0.19296079	0.377704979	-0.371552787	0.080871631	-0.276391885	0.201724932	-0.126479032	0.565248534	-0.22301091	0.30638634	0.430945755	0.040077358	0.049927192	0.821022378
MB21D1	black	0.318761093	0.138217312	-0.01115398	0.959715288	-0.134452361	0.540776251	0.126159542	0.566239308	-0.147451607	0.501964212	-0.290445808	0.178803809	-0.212521078	0.330275397	-0.022818817	0.917688813	-0.313992568	0.144543539	0.254720935	0.240817058	-0.427542096	0.041854131	-0.211239304	0.333268944	0.043655993	0.843213328	-0.13599042	0.536112706	0.098407742	0.655080741	0.019067983	0.931184481	0.023682726	0.914583405	0.414746901	0.049091664	0.024709762	0.9108932	-0.329651493	0.124515319	-0.219551338	0.314144676	-0.430486113	0.040313778	0.578967537	0.003795756	0.336388442	0.116546673
MOB3C	black	-0.093717012	0.670599819	-0.463711487	0.025833652	0.079999121	0.716717528	0.409367814	0.052409836	-0.048150524	0.827296503	0.0548121	0.803827498	-0.388404845	0.067023296	-0.327636563	0.126973293	-0.344320281	0.107648036	-0.169828249	0.438516493	-0.355226006	0.096240447	-0.419354763	0.046381117	-0.125018192	0.569785049	-0.153246813	0.485113829	0.308332195	0.152316443	0.025483607	0.9081139	-0.210665969	0.334613184	0.151077179	0.491388891	-0.241821627	0.266283668	0.034524103	0.875729919	-0.203051251	0.352772391	-0.2666197	0.218784104	0.665832102	0.000524518	0.241467746	0.267005615
MOV10	black	-0.295242167	0.171409779	-0.230317361	0.290391581	0.136250253	0.535326721	0.133950493	0.542302016	0.059203248	0.788445133	-0.050192808	0.820085285	-0.504531845	0.01408332	-0.129188651	0.556876918	-0.142486804	0.516624611	-0.145349898	0.508145266	-0.234282316	0.281934007	-0.380760666	0.07306139	0.102521957	0.641581493	-0.388487784	0.066959939	-0.122669316	0.577112811	-0.155200472	0.479498026	-0.215844261	0.322589606	-0.187954952	0.390437463	-0.348332781	0.103341166	0.071150111	0.746994999	-0.054235687	0.805852063	0.079092568	0.719801321	0.744077984	4.69E-05	-0.083222993	0.705785899
MR1	black	0.062368912	0.777402562	-0.116416985	0.596815607	0.170697633	0.436141184	-0.279722128	0.196122663	0.376737701	0.076400156	-0.157772774	0.472154382	0.024747123	0.910758992	0.44314393	0.034191144	0.419922045	0.04605565	0.18035934	0.410211103	0.020910599	0.924552148	-0.11085965	0.614562139	-0.178652128	0.414730044	-0.713810422	0.000130874	-0.286549655	0.184969619	-0.242885894	0.264119985	-0.162406523	0.459071832	-0.277666044	0.199568871	-0.554892611	0.005992529	-0.367273307	0.08470817	-0.102031345	0.643185602	0.240073983	0.269861118	0.568225802	0.004673105	-0.216663972	0.320710555
MRPL44	black	0.421406371	0.04521247	0.093566345	0.671100501	0.116649524	0.596077762	-0.300118943	0.164111949	-0.037942468	0.863532276	-0.159656693	0.46681266	0.001098537	0.996030878	0.163265247	0.45666824	0.126944418	0.563806704	0.119258374	0.587826449	-0.338950201	0.113616136	-0.240862364	0.268243529	-0.252809516	0.244486574	-0.217318135	0.319215761	-0.010772464	0.961092173	-0.074602734	0.735135767	0.290940489	0.178031219	0.316908278	0.14065145	-0.032123683	0.884311802	-0.391576306	0.064632959	-0.025536706	0.907923229	-0.291515728	0.177135709	0.625638254	0.001408819	0.404359375	0.055653015
MT1A	black	0.101511089	0.644888322	-0.135713089	0.536952211	0.151652193	0.489721901	0.145702944	0.507104393	0.190283076	0.384486053	0.071905901	0.744394123	-0.061142508	0.781675728	-0.038971755	0.859865275	0.01229095	0.955612651	0.498279012	0.015526682	-0.14376019	0.51284498	0.259419038	0.2319511	0.023442785	0.915445779	-0.356086855	0.095379757	-0.442990409	0.03426071	-0.256321729	0.237771671	-0.312392415	0.146711725	-0.013050229	0.952873471	0.129967233	0.554481822	-0.421559353	0.045126258	-0.01002383	0.963794296	-0.175074488	0.424287823	0.605173846	0.00221651	-0.230286453	0.290458123
MT2A	black	0.042420267	0.847600188	-0.185027274	0.397994615	0.084773923	0.700546769	0.080467911	0.715124531	0.208121412	0.340618127	0.00319222	0.988466523	-0.130198882	0.553770115	0.013222394	0.952252441	0.103529214	0.638293012	0.38607612	0.06882093	-0.145802247	0.506811807	0.100634168	0.64776226	-0.060137651	0.785181519	-0.467260583	0.024573402	-0.344254413	0.107719817	-0.186779081	0.393462952	-0.375690838	0.077287569	-0.106102097	0.629923089	-0.148813277	0.497979365	-0.342931654	0.109168762	-0.064030069	0.771624541	-0.036959735	0.867035969	0.715362483	0.00012456	-0.250569163	0.248833615
MX1	black	-0.035840323	0.871029902	-0.268045747	0.216236738	0.03860079	0.861186581	0.365251534	0.086567389	0.019173297	0.930805289	0.029038423	0.895360467	-0.399690654	0.058813605	-0.117779135	0.592499006	-0.352527626	0.09897563	-0.02443789	0.911869885	-0.384189735	0.070303808	-0.3777727	0.075530384	-0.298151465	0.167029604	-0.36616645	0.08572229	-0.083993033	0.703183028	-0.090272757	0.682078919	-0.141094727	0.52077178	0.111891196	0.611251807	-0.250839965	0.248305525	-0.156122319	0.476859636	-0.102973134	0.640107687	-0.166154688	0.448628961	0.880768388	2.94E-08	0.132823677	0.545734961
MX2	black	-0.413218779	0.050017234	-0.186207526	0.394938288	-0.026860629	0.903170852	0.279432414	0.196605793	0.097468046	0.658178898	0.05744249	0.794604303	-0.205504605	0.346859793	0.148116764	0.500015718	-0.069512063	0.752641097	-0.331773102	0.121964555	-0.386532717	0.068465606	-0.589517513	0.003073197	-0.322253845	0.13371074	-0.551179183	0.006410855	-0.455726781	0.028858361	-0.349329971	0.102290788	-0.107138654	0.626563363	-0.332774424	0.120773919	-0.404039293	0.055865425	0.09665236	0.660872616	0.392839609	0.063699164	0.359080298	0.092431277	0.679700637	0.000360356	0.051178737	0.816609011
MYOF	black	0.039745583	0.857110224	-0.014138987	0.948946571	0.168101683	0.443254131	-0.302017462	0.161330451	0.09153709	0.677857035	-0.343734714	0.108287401	-0.166041009	0.448943834	-0.009545865	0.965519667	0.121971341	0.579298174	-0.053531613	0.808326652	-0.077631811	0.724779215	-0.277065763	0.200582682	0.132828426	0.54572047	-0.322224795	0.133747782	0.021629428	0.921966082	-0.051834917	0.814297242	0.142458062	0.516710077	-0.084928038	0.700026876	-0.377595856	0.075678464	-0.018732572	0.932392251	-0.038870787	0.860224866	0.071375377	0.746219516	0.525104347	0.010086622	-0.016392389	0.940822818
NAALADL1	black	0.038406386	0.861879151	-0.200936	0.357917255	0.155965949	0.47730666	-0.37759113	0.075682424	-0.162224225	0.459582932	-0.434545375	0.038263303	0.103656557	0.637877732	-0.004030373	0.98543856	0.159193452	0.468123261	0.471051067	0.023282385	0.301141218	0.162610098	0.390083954	0.065749497	0.251172709	0.247657638	0.146803675	0.503865818	-0.057896266	0.793015834	0.328761299	0.125596976	0.139828681	0.524557224	-0.032476636	0.883049129	-0.096092985	0.662722254	0.133592229	0.543392417	0.199055623	0.362527353	0.227612267	0.296251522	-0.476367873	0.021563935	-0.348402664	0.103267298
NAPA	black	0.052035448	0.813591058	-0.171625926	0.433612528	0.024721697	0.910850327	-0.149629446	0.495598393	0.282983001	0.190740337	0.029773698	0.892725581	0.004030976	0.985436381	0.160007898	0.465820292	0.149036336	0.497328086	0.021430554	0.922681476	-0.050371247	0.819455885	-0.081861663	0.710395233	0.14789847	0.500654773	-0.609676248	0.002011427	-0.383442115	0.070898177	-0.4464281	0.032729542	-0.214564432	0.325536668	-0.332204877	0.121450109	-0.146534486	0.50465689	-0.239551948	0.270935625	0.064170758	0.771135713	0.167191305	0.445763044	0.478439933	0.020922558	-0.173905093	0.427437553
NCL	black	0.176149147	0.421404381	0.207932977	0.341065345	-0.252020778	0.24601132	-0.215682863	0.322960367	-0.376292368	0.076776715	-0.179346601	0.412888514	0.39292393	0.063637205	-0.100388906	0.64856693	0.151432361	0.490358871	-0.213514651	0.327966066	0.191895342	0.380394909	0.059302724	0.788097527	0.015313065	0.944713231	0.642354874	0.000949941	0.479175594	0.020698582	0.48508034	0.01897006	0.374598662	0.078221661	0.328203163	0.126278604	0.421632724	0.045084955	0.212852747	0.329503427	0.008234559	0.970253998	0.025300124	0.908772793	-0.668768515	0.000485217	0.245603378	0.258646356
NCOA7	black	0.122908358	0.576365197	-0.021539006	0.922291343	-0.001319325	0.995233157	0.00779961	0.971824558	-0.511763351	0.012552668	-0.333002214	0.120504243	-0.271210062	0.21065514	-0.091380354	0.678379904	-0.293023938	0.174802562	0.043944626	0.842189315	-0.5794743	0.00375805	-0.385089753	0.06959331	-0.155625869	0.478279594	0.254050124	0.242100755	0.150600192	0.492773835	0.246254612	0.257345523	0.389584577	0.066126386	0.550182754	0.006527151	0.130133866	0.553969827	0.005862902	0.97881898	0.121163436	0.58183221	-0.374481029	0.078322773	0.522511684	0.010531675	0.627844275	0.001339134
NCOR2	black	-0.181738058	0.406581554	-0.137843836	0.530518016	0.138035307	0.529941613	0.113990847	0.60453657	0.08222652	0.70915889	0.315568673	0.142430268	0.053950377	0.806854617	0.055622047	0.800984743	0.084312396	0.702104467	0.027010461	0.90263321	0.514753829	0.011960899	0.498997191	0.015355021	0.010134291	0.963395572	0.305442386	0.156396367	-0.175829175	0.42226179	0.095204754	0.665663203	-0.248798715	0.252304074	-0.216318603	0.321501446	0.160831896	0.46349626	0.081979098	0.709997219	0.005494055	0.980151259	0.213476783	0.328053903	-0.66741173	0.000503049	-0.381552416	0.072417523
NRIP3	black	-0.541210026	0.007655697	0.072855611	0.741129745	0.084214318	0.702435638	0.035333544	0.872839042	-0.00063657	0.997700006	0.136308149	0.535151665	0.29732486	0.168266116	0.059226596	0.788363543	0.241736283	0.266457662	-0.41590904	0.048396718	0.242743682	0.264408453	-0.122580717	0.577390016	0.166430144	0.447866469	0.121618196	0.580405242	-0.090493507	0.681341118	-0.055878976	0.800083481	0.01087563	0.960719839	-0.485594658	0.01882521	-0.201773819	0.355874245	0.529131215	0.009426181	0.413148829	0.050059924	0.542137233	0.00753206	-0.490282475	0.017545794	-0.185589036	0.396538259
NSD1	black	0.094297729	0.668671308	-0.023151771	0.916491837	-0.108295863	0.622821037	-0.32549701	0.129621373	-0.173572592	0.428335435	-0.255111877	0.240070984	-0.238272818	0.273579926	0.030538717	0.889985271	-0.140057294	0.523872712	-0.129513414	0.555877306	0.19354743	0.376228541	0.168693669	0.4416267	0.146324993	0.505272954	0.399398427	0.059015927	0.152105023	0.488411116	0.217188138	0.319512473	0.070392367	0.749605283	-0.008968512	0.967604009	-0.023101769	0.916671581	0.247253796	0.255357856	-0.109447567	0.61910546	-0.003396907	0.987727042	-0.451303421	0.030651611	-0.027321339	0.901517823
NT5C3A	black	-0.110003629	0.617314731	-0.031694028	0.885849244	0.024536096	0.911517072	0.407948187	0.053313858	0.265233649	0.221279082	0.298820877	0.166032882	-0.132969606	0.545289813	0.212174198	0.331083929	-0.069878877	0.751375671	-0.163735893	0.455353674	-0.47183805	0.023021304	-0.417990233	0.047171332	-0.357000684	0.094472358	-0.562227935	0.005232843	-0.427278068	0.041994496	-0.543211823	0.007390847	-0.273743566	0.206256457	-0.146343557	0.505218347	-0.19830788	0.364370112	-0.29662424	0.169319138	0.068081259	0.757582923	-0.07438182	0.735892857	0.810511553	2.75E-06	0.202998191	0.352900916
NUB1	black	-0.057376369	0.794835829	-0.042414288	0.847621425	-0.092476827	0.674725097	0.06743948	0.759802547	-0.291802882	0.176689845	-0.361529452	0.090069769	-0.407292066	0.05373573	-0.162076922	0.459996134	-0.21812953	0.317367564	-0.054341088	0.805481767	-0.538536341	0.008021676	-0.570234707	0.004497228	0.00767647	0.972269227	-0.121019426	0.582284409	0.179305403	0.412997632	0.129649775	0.555457832	0.1324252	0.54695134	0.294951044	0.171852429	-0.260522687	0.229899932	0.016382779	0.940857453	-0.014799823	0.946563642	-0.191127988	0.38233898	0.768644185	1.83E-05	0.422241101	0.044743619
NUP155	black	0.188098378	0.390069332	0.154428932	0.481711886	0.083895874	0.703511265	-0.149826125	0.495025475	-0.480066161	0.020430037	-0.13287968	0.545564107	0.224102588	0.303962815	-0.221061604	0.310743204	-0.07317386	0.740036811	0.086182295	0.695800607	-0.148489597	0.498925179	0.126361652	0.565612454	0.305215018	0.156720597	0.633219712	0.001181528	0.230661192	0.289651967	0.26864215	0.215177265	0.190925944	0.382851787	0.235529764	0.279305455	0.416651053	0.047957021	0.364427052	0.087334276	0.376923782	0.076243226	-0.149621306	0.495622111	-0.472594252	0.022772657	0.26544373	0.220899714
NUP93	black	-0.324232302	0.131205226	-0.12068356	0.583339636	0.1325504	0.546569024	0.029657787	0.893140881	-0.078782625	0.720856616	0.119211132	0.587975432	-0.123317412	0.575086849	-0.386537781	0.068461673	-0.097590019	0.657776449	-0.346814629	0.104955508	0.344631897	0.107308922	0.01479427	0.946583664	0.652127966	0.00074634	0.287023425	0.184212182	0.299202049	0.165467191	0.046762524	0.83220522	-0.042204969	0.848364955	-0.191756145	0.380747142	0.109203362	0.619892555	0.436192769	0.037454951	-0.109228758	0.619810682	0.106884558	0.627386287	-0.321112634	0.135171461	-0.205134324	0.347748407
OAS1	black	-0.05611737	0.799247458	-0.245681752	0.258489583	0.154320442	0.4820236	0.302903734	0.160043343	0.268235752	0.215898829	0.126787053	0.564294061	-0.224724453	0.302587564	-0.046841959	0.831924129	-0.119837596	0.586001141	0.063186024	0.774558946	-0.248986164	0.251935161	-0.229002388	0.293231066	-0.206917798	0.343480687	-0.534314153	0.008629064	-0.210670281	0.334603062	-0.278814283	0.19763929	-0.285404336	0.1868095	-0.093788272	0.670363064	-0.356157154	0.095309725	-0.268536352	0.215364955	-0.147221338	0.502639621	-0.126614902	0.564827421	0.89446617	8.68E-09	-0.071282376	0.746539645
OAS2	black	0.09047997	0.681386352	-0.153364754	0.484773874	0.043372026	0.844221025	0.354957048	0.096510532	-0.04915442	0.823750063	0.015268741	0.944873025	-0.402201372	0.057097218	-0.21808473	0.317469439	-0.391673783	0.064560537	0.015266059	0.944882694	-0.466510169	0.024835668	-0.323954011	0.131555599	-0.166485445	0.447713473	-0.217484975	0.3188352	-0.000439883	0.998410656	-0.079933108	0.716941938	-0.127742414	0.561338231	0.254958107	0.240364258	-0.034673619	0.875195812	-0.197930991	0.365300979	-0.148751932	0.498158551	-0.355343344	0.096122793	0.877981148	3.70E-08	0.258673485	0.233343525
OAS3	black	-0.030197693	0.891206673	-0.168047225	0.443404003	0.165923862	0.449268436	0.316133763	0.141677963	0.091453083	0.678137262	0.06916769	0.753829669	-0.349836839	0.10175991	-0.034443395	0.876018249	-0.258914525	0.232892749	0.039956795	0.856358528	-0.488072907	0.018139749	-0.277257322	0.200258783	-0.182494863	0.404596801	-0.377017936	0.076163915	-0.321328109	0.134894787	-0.310471122	0.149345367	-0.250449163	0.24906786	0.002774796	0.989974596	-0.156450116	0.475923237	-0.209235919	0.337980159	0.041036054	0.852519378	-0.219168641	0.315010186	0.921236381	4.54E-10	0.152898796	0.486117656
OASL	black	-0.032312018	0.883638008	-0.218401704	0.316749064	0.01913495	0.93094336	0.320255356	0.136276241	0.063462482	0.773597482	-0.039871526	0.856661985	-0.128486063	0.559042246	-0.094842538	0.666863882	-0.179324387	0.412947349	0.020411235	0.926349104	-0.453710611	0.02966506	-0.434746139	0.038164063	-0.206061156	0.345526684	-0.539098458	0.007943553	-0.191712368	0.380857957	-0.20544691	0.346998162	-0.127937539	0.560735383	-0.012694423	0.954157019	-0.263948514	0.223609216	-0.114710155	0.602243108	0.082877692	0.706954115	-0.005924714	0.97859572	0.863343722	1.14E-07	0.071335921	0.746355327
OPA1	black	-0.060536713	0.783788762	0.211808267	0.331938151	-0.133266743	0.544383929	-0.134655687	0.540158669	-0.166975151	0.446359844	-0.071459639	0.745929504	-0.163815336	0.455131975	0.031134595	0.887851667	-0.157413455	0.473176736	-0.286088695	0.185708622	0.120107264	0.585152165	0.041367631	0.851340535	-0.043462485	0.843899993	0.432563617	0.039253848	0.106345092	0.629134845	0.215821811	0.322641161	0.134312561	0.541201066	0.034717433	0.875039311	0.056047752	0.799491579	0.244963841	0.259927924	-0.007357559	0.973420869	0.033123012	0.88073746	-0.35613623	0.095330565	0.096595259	0.661061341
OTOF	black	0.163822607	0.455111687	-0.46963583	0.023757872	0.159305332	0.467806557	0.323387169	0.132271341	0.224365091	0.303381824	0.260946625	0.229115218	-0.245521222	0.258810761	-0.274251595	0.20538191	-0.258287193	0.234067133	-0.022223304	0.91983012	0.04655526	0.832938742	0.008147407	0.970568689	-0.229372539	0.292430043	-0.217535669	0.318719623	0.166205428	0.448488455	-0.04426748	0.84104419	-0.329011213	0.125292628	0.055809875	0.80032585	-0.110266723	0.6164682	-0.235268917	0.279853816	-0.473652424	0.022428349	-0.302649402	0.160411964	0.612321627	0.001898618	-0.146179755	0.505700274
P2RY13	black	-0.053972087	0.80677832	0.090189075	0.682358679	0.215061005	0.32439129	-0.01423421	0.948603179	0.385646227	0.069156754	-0.051590306	0.815158852	-0.044769767	0.839263253	0.491902946	0.017120303	0.27398296	0.205844041	0.236162777	0.277977531	-0.317588121	0.139754786	-0.118628734	0.589813401	-0.218540205	0.316434609	-0.609081149	0.002037573	-0.417249146	0.047604875	-0.442469314	0.034497674	-0.253416473	0.243317429	-0.207539147	0.342001158	-0.406192158	0.054448731	-0.369928411	0.082312178	-0.015668092	0.9434334	-0.003917647	0.985845789	0.558693287	0.005588189	0.008302633	0.970008201
P4HB	black	-0.3116796	0.147684959	0.072971031	0.740733313	-0.364107623	0.087632752	-0.108616893	0.621784446	0.127777993	0.561228288	0.093602937	0.670978889	0.360087839	0.091454281	0.190315053	0.384404669	0.465437791	0.025214349	-0.092633005	0.674205094	0.680135993	0.000356021	0.220243722	0.31258246	-0.180651447	0.409440629	0.109903828	0.617635972	0.182375403	0.404909733	0.326574459	0.128282919	0.09158585	0.677694398	-0.235411768	0.279553427	-0.152178267	0.488199266	0.107405203	0.625700568	-0.176700809	0.419928353	0.479602589	0.020569471	-0.620741209	0.001574633	-0.473914689	0.022343665
PARP10	black	0.003027314	0.989062292	-0.200264043	0.359560743	-0.210501823	0.334998637	0.198108391	0.364862652	-0.115887633	0.598496672	-0.109102739	0.620216989	-0.315152374	0.142986302	-0.324474523	0.130900811	-0.373155693	0.079468789	-0.328200516	0.126281843	-0.439474775	0.035884652	-0.610503278	0.001975564	-0.071694138	0.745122585	-0.259168142	0.232419072	0.329372262	0.12485388	-0.01629741	0.941165118	-0.031421818	0.886823505	0.051205278	0.816515476	-0.303106955	0.159749226	0.239026668	0.272019547	-0.045321602	0.837307516	-0.079400693	0.718752705	0.668292986	0.000491404	0.242936958	0.264016454
PARP12	black	-0.209065656	0.338382372	-0.237935083	0.274280832	0.135414714	0.537856104	0.404962057	0.05525476	-0.040282406	0.855199927	-0.007730659	0.972073545	-0.412405256	0.050515471	-0.327838566	0.126725309	-0.324148096	0.131311172	-0.119289889	0.587727076	-0.342470894	0.109676813	-0.378999142	0.074509443	0.002704853	0.99022729	-0.166237042	0.448400923	0.070977991	0.747587685	-0.018359677	0.933735168	-0.193869119	0.375420327	0.058119644	0.792234177	-0.245692291	0.258468504	0.066578013	0.762784856	-0.08400841	0.703131082	-0.163550328	0.455871742	0.791952159	6.71E-06	0.113648491	0.605629418
PARP14	black	-0.123488579	0.574552297	-0.04804526	0.827668557	-7.10E-05	0.99974334	0.074048997	0.737033915	-0.080505968	0.714995262	-0.199072566	0.36248566	-0.365399158	0.08643061	-0.052411997	0.812265389	-0.140783499	0.521701133	-0.14108544	0.520799499	-0.531642922	0.009032622	-0.579651889	0.003744911	0.067242629	0.760483736	-0.338808005	0.113777378	-0.002787884	0.98992731	-0.175640414	0.422768044	0.008927372	0.967752538	0.054689752	0.804257127	-0.278694549	0.197839906	0.00286814	0.989637358	0.035241633	0.873167218	-0.106597216	0.628317401	0.859097732	1.54E-07	0.314734491	0.143546
PARP9	black	-0.014886552	0.946250939	-0.039731921	0.857158852	0.128331573	0.559518878	0.059900295	0.786010207	-0.00471439	0.982967576	-0.159968426	0.46593177	-0.300795163	0.163117418	0.180468228	0.409923802	-0.018425274	0.93349892	0.004225645	0.984733133	-0.567952723	0.004697451	-0.488924526	0.017908924	-0.14576138	0.506932208	-0.428517381	0.041338824	-0.296446055	0.169587676	-0.247796463	0.254282488	-0.056679695	0.797276286	0.072248105	0.743217394	-0.319065433	0.137820378	-0.265798523	0.220260003	0.113225046	0.606982249	-0.114656292	0.602414721	0.938895849	3.42E-11	0.369268559	0.082902826
PDIA3P1	black	0.092823708	0.673570333	-0.034719466	0.875032049	-0.037424212	0.865379687	0.101144122	0.64609039	-0.442291022	0.034579047	-0.215430061	0.323541614	0.176401302	0.420729364	-0.448427926	0.031864086	-0.318656515	0.138353896	0.064166143	0.771151747	0.100339881	0.64872782	0.081124685	0.712894684	0.08579204	0.697114655	0.570598821	0.004465952	0.389879065	0.065903932	0.588429115	0.003141912	0.314193844	0.144272433	0.295082978	0.171651727	0.089695575	0.684009335	0.436434762	0.03733735	0.103753633	0.637561228	-0.034957315	0.874182532	-0.379576473	0.074032479	0.001075874	0.996112762
PDSS2	black	0.081278685	0.712372157	0.050510617	0.818964366	0.257299907	0.23592322	-0.060917563	0.782460171	-0.211970668	0.331558882	0.081239343	0.712505633	-0.031257153	0.887412927	-0.367569474	0.084438347	-0.152812699	0.486366156	-0.083911445	0.703458656	0.275581467	0.203104431	0.269763958	0.213193847	0.06333431	0.774043196	0.709016616	0.000152171	0.543127648	0.007401828	0.450552865	0.030964492	0.191518591	0.381348693	0.265700148	0.220437254	0.26016179	0.230569353	0.322209924	0.133766748	-0.226390713	0.298921575	-0.253599178	0.242966208	-0.579619993	0.003747268	0.004248205	0.984651636
PHF11	black	-0.014403564	0.947992475	-0.19026728	0.384526257	0.156964482	0.474455761	0.240782641	0.268406823	-0.02780157	0.899795179	-0.035870328	0.870922808	-0.40167963	0.057450678	0.006538971	0.976377161	-0.226190592	0.29936041	0.154408384	0.481770918	-0.403435339	0.056267919	-0.29141579	0.177291065	-0.284771163	0.187832006	-0.264187445	0.223174775	-0.128270429	0.55970757	-0.047699284	0.828891653	-0.00188171	0.993201248	0.279365426	0.196717617	-0.183327287	0.402419945	-0.341902732	0.110305669	-0.127716509	0.561418289	-0.316658698	0.140981654	0.875944217	4.36E-08	0.265703457	0.220431291
PIK3C2B	black	-0.053897573	0.8070402	0.33506719	0.118079441	0.101455738	0.645069579	-0.478948092	0.020767639	-0.101013924	0.646517083	-0.067399548	0.759940715	0.098508739	0.654748081	0.032752919	0.882060927	0.143129359	0.514715728	0.067766605	0.758670941	0.259644224	0.231531611	0.232704936	0.285279948	-0.045424741	0.836942088	0.332136028	0.121532035	0.189931021	0.385382698	0.200437112	0.359137028	0.599786527	0.002484939	0.165136485	0.451453373	0.348212102	0.103468818	0.120116486	0.585123144	0.043775568	0.842789069	-0.018496684	0.933241743	-0.54256946	0.007474994	-0.057996536	0.79266494
PLIN2	black	-0.004687246	0.983065631	0.135333955	0.538100874	0.191775865	0.380697231	0.147339426	0.502293196	0.064558134	0.769790205	0.290583448	0.178588612	-0.02604977	0.906081152	-0.441985127	0.034719013	-0.273391258	0.206864408	0.008473527	0.969391155	0.315599564	0.142389069	0.43181582	0.039632816	0.537148831	0.008217241	0.449429609	0.031437474	0.187910924	0.390550512	-0.069861641	0.751435117	0.049317083	0.823175741	0.088717487	0.68728497	0.503184407	0.0143847	0.098602509	0.654439284	-0.252383371	0.24530961	-0.364405327	0.087354552	-0.532959123	0.00883187	-0.13808728	0.529785206
PML	black	-0.378678401	0.074775427	-0.234064562	0.282394432	0.350398215	0.101174316	0.224066913	0.304041826	-0.010117544	0.963456023	0.058788593	0.789894517	-0.464781431	0.025448398	0.006516348	0.976458868	-0.185644546	0.396394511	-0.27983619	0.195932675	-0.46181811	0.026526829	-0.538836773	0.007979843	0.117907169	0.592093955	-0.300211286	0.163975889	-0.246336901	0.257181452	-0.334600011	0.118624898	-0.22831515	0.294721897	-0.278508103	0.198152576	-0.439284269	0.035974355	0.247816904	0.254242039	0.283825533	0.189366212	0.077625172	0.724801866	0.666004174	0.000522141	0.1868085	0.393387099
POLB	black	0.122499864	0.577643035	0.020370449	0.926495886	0.110758514	0.614887087	-0.09376955	0.670425262	0.048357493	0.826565079	-0.269127207	0.214318151	-0.12880419	0.558061331	-0.013245243	0.952170023	0.047310143	0.830267809	0.050152153	0.820228701	-0.502590951	0.014519098	-0.353557578	0.097924933	0.191340613	0.381799735	-0.361961614	0.089657784	-0.132366297	0.547131251	-0.294217699	0.172970981	-0.019112546	0.931024028	0.097588304	0.657782108	-0.104898329	0.633833704	-0.24579367	0.258265813	0.081322971	0.712221916	-0.205964851	0.345757146	0.731674432	7.26E-05	0.323438039	0.132206996
PPARD	black	-0.002100182	0.992411913	-0.020683085	0.925370812	0.016875143	0.939083152	0.319533154	0.137211944	-0.05847317	0.790997498	-0.055591773	0.801090955	0.123217562	0.575398779	-0.117500696	0.59338029	-0.056294773	0.798625461	0.188356863	0.389406369	-0.31769693	0.139611653	-0.157854476	0.471922076	-0.132431459	0.546932223	-0.212443578	0.330455935	-0.261586399	0.227934333	0.023353744	0.915765824	-0.079581419	0.718137884	0.056732814	0.797090144	-0.024478537	0.911723855	-0.101333553	0.645469768	0.215154966	0.324174837	0.032196519	0.884051214	0.524076272	0.010261208	0.028662229	0.896708989
PPP1R11	black	0.183949395	0.400797341	0.043327285	0.844379816	0.227188782	0.297175489	-0.382311848	0.07180399	-0.055298222	0.802121015	-0.272502325	0.20840372	-0.12005054	0.585330701	0.217868612	0.317961174	0.297718744	0.167676117	0.280825145	0.194290642	-0.189493561	0.386498511	-0.158161164	0.471050584	-0.038313199	0.862211171	-0.217846468	0.318011583	-0.030039711	0.891772581	0.07977004	0.717496382	0.198504326	0.363885459	0.229030268	0.293170685	-0.226588835	0.298487516	-0.357387012	0.094090681	-0.047279769	0.830375243	-0.125903461	0.567034001	0.497376922	0.015744514	0.242370774	0.265165832
PPP2R5D	black	0.018651033	0.932685885	0.043723208	0.842974841	-0.20396239	0.350569683	-0.108852729	0.621023383	-0.470868828	0.023343181	-0.225571991	0.300719423	0.262324755	0.22657649	-0.07119274	0.746848229	0.041310432	0.851543872	0.1966551	0.368462463	0.203573123	0.351509757	0.263862182	0.223766329	-0.064611819	0.769603788	0.618315273	0.001662747	0.130727515	0.552147532	0.617388537	0.001697498	0.25358985	0.242984132	0.190094766	0.384965511	0.121769102	0.579932055	0.293039566	0.174778496	0.233027089	0.284594584	0.14427637	0.511316681	-0.549726265	0.006581013	-0.047822586	0.828455712
PRICKLE1	black	0.097899051	0.656757206	0.199259266	0.362026426	0.288556685	0.181775481	-0.032893598	0.881557817	0.152176395	0.488204677	0.178788101	0.414369131	-0.332721976	0.120836074	-0.002940686	0.989375261	0.113621449	0.605715778	-0.034291732	0.876560107	-0.352280144	0.099229332	-0.229203123	0.292796497	-0.018112719	0.934624641	-0.221266154	0.31028425	-0.062673501	0.776342241	-0.289146843	0.180843517	-0.077438773	0.725437854	0.143717759	0.512970709	-0.051574993	0.815212796	-0.349287284	0.102335589	-0.1934443	0.376487858	-0.365528348	0.086311044	0.599463682	0.002501862	0.361863525	0.089751169
PRKAG2	black	0.19533728	0.371744342	0.033299162	0.880107647	0.115118602	0.600942424	-0.062821789	0.775826169	-0.187733378	0.391006566	-0.131245476	0.550559803	-0.288889454	0.181249575	0.032761341	0.882030809	-0.300268539	0.163891572	-0.132197679	0.54764642	-0.551888917	0.006329076	-0.434264888	0.038402292	-0.247287602	0.255290781	-0.050649903	0.818473207	0.009269997	0.966515571	-0.094898892	0.666677028	0.287066752	0.184143019	0.316986643	0.140547884	-0.006637124	0.97602267	-0.096795237	0.660400486	0.085261698	0.698901749	-0.357547963	0.093932006	0.687300061	0.000290893	0.550613832	0.006476625
PRPF8	black	-0.082928131	0.706783431	0.081353023	0.712119971	-0.363963165	0.087767985	-0.114717501	0.602219704	-0.303705259	0.158885517	-0.05170449	0.814756628	0.439779605	0.035741484	-0.063032356	0.775093512	0.252823719	0.244459174	-0.223092387	0.306205053	0.354101829	0.097373065	-0.01780313	0.935739799	0.22259531	0.30731208	0.319853097	0.136796853	0.295738012	0.170657674	0.382602699	0.071570064	0.154190529	0.482397	-0.111806136	0.611524499	0.111692672	0.611888323	0.443511484	0.034025045	0.216439665	0.321224081	0.498740527	0.015416191	-0.707642307	0.000158807	-0.12600623	0.566715018
PSMB8	black	-0.201164591	0.357359163	-0.175927003	0.421999546	0.206644544	0.344132543	-0.044883416	0.838860401	0.418602808	0.046815296	0.061395142	0.78079497	-0.152066931	0.48852131	0.332852724	0.120681172	0.28337897	0.190093688	0.176471966	0.420540302	0.050843741	0.817789798	-0.049608633	0.822146568	0.013901453	0.949803207	-0.670562721	0.000462476	-0.475167099	0.021942807	-0.410858288	0.051473517	-0.251090462	0.247817679	-0.374551034	0.078262589	-0.484824904	0.019042334	-0.3612037	0.090381243	-0.092454251	0.674800277	0.151390512	0.490480175	0.665799548	0.000524968	-0.302061875	0.16126578
PSMB9	black	-0.072905387	0.740958772	-0.303764147	0.158800683	0.425665881	0.042859603	0.067720301	0.758831089	0.337347279	0.115443438	0.038413023	0.861855505	-0.105017185	0.63344716	-0.002543967	0.990808549	0.201996884	0.355331454	0.356838515	0.094632916	-0.050741336	0.81815083	0.120759051	0.583102384	0.044806941	0.839131477	-0.484202945	0.019219245	-0.365880637	0.085985627	-0.267538675	0.21714025	-0.355884227	0.095581832	-0.216069526	0.322072562	-0.318338775	0.138769468	-0.301528084	0.162044257	0.010499436	0.962077597	-0.008018269	0.971034988	0.586569694	0.0032623	-0.253709649	0.242754008
PSME1	black	-0.135857908	0.536513754	-0.103812919	0.637367962	0.190778277	0.383226829	-0.23772773	0.274711716	0.156809216	0.474898489	-0.142771108	0.51577959	-0.191123445	0.382350505	0.382474945	0.071672743	0.329784405	0.1243544	-0.030236355	0.891068191	-0.271183211	0.210702094	-0.272521456	0.208370512	0.011936304	0.956892242	-0.506258349	0.013704711	-0.477562053	0.021192388	-0.390435009	0.065485533	-0.225228688	0.301475271	-0.286320403	0.185336899	-0.339892913	0.112551362	-0.232448804	0.285825592	0.20226292	0.354684735	0.182362511	0.404943511	0.625277422	0.001420506	0.065432149	0.766756773
PSME2	black	-0.07981763	0.717334558	-0.002764942	0.990010196	0.26378492	0.223906997	-0.096221976	0.662295562	0.547494818	0.006849654	0.12912593	0.557070068	-0.121978425	0.579275976	0.141791863	0.518692941	0.410900705	0.051447062	0.073760004	0.73802514	0.214166438	0.326456424	0.146085006	0.505979142	0.113800287	0.605144764	-0.426249036	0.042545084	-0.166602897	0.447388618	-0.31450602	0.143852665	-0.423209482	0.044204464	-0.334730964	0.118471819	-0.338588924	0.114026131	-0.394182119	0.062718166	-0.38082643	0.073007744	-0.038830945	0.860366769	0.512973427	0.012310388	-0.318804772	0.138160294
PTDSS1	black	-0.000962615	0.996521972	-0.110970981	0.614204514	-0.008426141	0.969562247	-0.291992139	0.176396409	-0.043394716	0.844140498	0.003345072	0.987914308	0.383921949	0.070516265	0.021138535	0.923732043	0.461518812	0.026637753	-0.084344402	0.701996407	0.646749665	0.000853165	0.340083928	0.112336506	0.157240748	0.473668533	0.361300632	0.090288476	0.305269228	0.15664325	0.40187873	0.057315597	-0.06402631	0.771637604	-0.156333806	0.476255385	0.034948771	0.874213044	0.179905732	0.411409138	-0.05844733	0.791087872	0.351918448	0.099600986	-0.656285304	0.000671836	-0.317492597	0.139880528
PTOV1	black	-0.26263185	0.226013317	-0.157336122	0.473396916	0.273321754	0.206984488	0.061758562	0.779528434	-0.020685299	0.925362846	0.202906994	0.35312188	0.282103225	0.192182443	0.064536783	0.76986435	0.156582298	0.475545905	-0.107578919	0.625138522	0.295973072	0.170301933	0.09625874	0.662173968	0.01470915	0.946890577	0.18888254	0.388060072	-0.113369123	0.60652181	0.082499829	0.708233229	0.050930357	0.81748446	-0.220262858	0.312539353	-0.102528189	0.641561127	0.255147324	0.240003411	0.33874492	0.113848967	0.334995955	0.118162494	-0.585650778	0.003323216	-0.126120256	0.566361192
PTP4A1	black	-0.150470415	0.49315098	-0.17569357	0.422625448	0.30107999	0.162699778	0.164889474	0.452139961	0.169957587	0.438162682	0.093761969	0.67045045	-0.249214985	0.2514853	0.130228278	0.553679832	0.037600552	0.864751017	-0.010111735	0.963476991	-0.352854576	0.098641195	-0.231185245	0.28852694	-0.285240374	0.187073914	-0.269963968	0.212841505	-0.251598353	0.246830465	-0.251295471	0.247418884	-0.22486291	0.302281891	-0.046320049	0.833771335	-0.301944813	0.161436278	-0.24639092	0.257073783	-0.055992678	0.799684714	-0.215248938	0.323958444	0.761032146	2.48E-05	0.149935731	0.494706338
PTPRC	black	0.229587467	0.291965552	0.012178434	0.956018607	0.413284983	0.049976856	0.228766248	0.293742797	0.127517738	0.562032742	0.113782401	0.605201862	-0.277871758	0.199222241	0.004986505	0.981984614	-0.130935287	0.55151039	0.167953389	0.443662306	-0.167848202	0.443951949	0.024417849	0.911941886	-0.055455066	0.801570616	0.00313511	0.988672848	0.030615228	0.889711271	-0.087613711	0.690988076	-0.147704921	0.50122172	0.245210455	0.259433254	-0.062158218	0.778136242	-0.352151305	0.0993616	-0.384720662	0.069884017	-0.508698019	0.013183933	0.418477963	0.046887687	0.2200721	0.312969245
QTRT2	black	0.311755385	0.147581271	-0.084901966	0.700114818	0.106906238	0.627316057	-0.136048267	0.535937674	-0.062501564	0.776940732	-0.09480287	0.666995421	0.127108235	0.563299567	-0.31604264	0.141799084	-0.043567524	0.843527248	-0.037858776	0.863830565	-0.111777589	0.611616026	-0.110981917	0.614169391	0.130471726	0.552932379	0.028788027	0.896258015	0.323025543	0.132729418	0.03415803	0.877037839	0.207366533	0.342411799	0.297424647	0.168116508	0.203248961	0.352293732	-0.11246547	0.609412086	-0.136101885	0.535775464	-0.317177085	0.140296424	0.397450954	0.060377945	0.208371777	0.340024469
R3HCC1L	black	-0.167256916	0.445581978	-0.014541078	0.947496608	-0.180284116	0.410409646	0.431606607	0.039739354	-0.140487938	0.522584434	0.350639467	0.100923422	0.134933976	0.539313928	-0.186975256	0.392957287	-0.24917145	0.25157085	-0.40837394	0.053041481	0.105764359	0.631019318	-0.0475359	0.829469383	0.173238071	0.429239793	0.412471534	0.050474736	0.063961138	0.771864072	-0.014793826	0.946585268	-0.056588006	0.797597609	-0.029317517	0.894360195	0.235774375	0.27879184	0.24634655	0.257162219	0.137800394	0.530648833	0.005872224	0.978785309	-0.44592886	0.032948476	0.17840323	0.415391138
RAB8A	black	-0.282581422	0.191397676	-0.213577991	0.327819177	-0.111069904	0.613886819	0.424693571	0.043388053	-0.039108439	0.859378525	0.147303144	0.502399621	-0.285568493	0.186545025	-0.339459121	0.113040412	-0.192429484	0.379045004	-0.393112566	0.063498764	-0.153347974	0.484822233	-0.496773961	0.015891495	-0.127844052	0.561024181	-0.172833457	0.430335018	0.158061164	0.471334655	0.091706932	0.677290603	-0.213497785	0.328005186	-0.090311533	0.681949299	-0.360884639	0.090687097	0.211062036	0.333684221	-0.060451802	0.784085054	0.132404558	0.547014384	0.595770126	0.00270252	0.018142643	0.934516858
RABGAP1L	black	0.189372404	0.386807864	-0.177242565	0.418481571	0.275970534	0.202441367	0.478760217	0.020824807	0.033510175	0.879353277	0.07760722	0.72486311	-0.26227131	0.226674596	-0.236362323	0.277559753	-0.431767076	0.039657617	0.333461763	0.11996152	-0.372456873	0.080078116	0.140768871	0.521744834	0.00624591	0.977435612	0.014207942	0.948697904	-0.172590241	0.430994087	-0.109076951	0.620300145	-0.40974684	0.052170491	0.167914642	0.443768989	0.021062549	0.924005428	-0.218225815	0.317148678	-0.1158887	0.598493279	-0.518192868	0.011308863	0.526967181	0.009776514	0.107679712	0.624812505
RBBP8	black	0.072966536	0.740748748	0.079424019	0.718673343	0.314724303	0.143559666	-0.078808032	0.720770092	0.254193251	0.241826487	-0.026631488	0.903993156	0.089436625	0.684876032	0.284597273	0.188113489	0.26303793	0.225270039	0.023300034	0.915958885	-0.287072669	0.184133576	-0.151012472	0.491576654	-0.117095457	0.594663897	-0.444091976	0.033764021	-0.450949366	0.03079889	-0.433827859	0.038619642	-0.18861088	0.388755483	-0.154110893	0.482625964	-0.161346354	0.462048308	-0.363651947	0.088059856	0.116309027	0.597158287	-0.025081329	0.909558572	0.581505884	0.003610035	0.111879379	0.611289688
RBCK1	black	-0.082701776	0.70754952	-0.138318058	0.529090962	-0.008668432	0.968687431	0.123754474	0.573722345	0.091663155	0.677436586	-0.167986257	0.44357182	-0.244429997	0.261000806	0.053689816	0.807770464	-0.039761547	0.857053405	-0.132870451	0.545592261	-0.42878584	0.041197857	-0.523787193	0.010310745	-0.043704482	0.843041283	-0.530738058	0.009172809	-0.142094567	0.517791526	-0.280917234	0.194138216	-0.113059699	0.607510845	-0.063679875	0.772841658	-0.303818897	0.15872184	-0.142701745	0.515985692	0.070654252	0.748702834	0.026206459	0.905518682	0.829028688	1.02E-06	0.198616172	0.363609691
RBPMS2	black	-0.114357406	0.603367369	-0.029565414	0.893471865	0.013792651	0.950195605	0.180615304	0.409535919	0.083843357	0.703688708	0.136702339	0.533960468	0.068262796	0.756955402	0.254871924	0.24052873	0.048449282	0.826240742	0.027391028	0.901267817	0.222617695	0.307262175	0.154887715	0.480394831	-0.044383278	0.840633542	0.110705369	0.615057871	-0.08826534	0.688801065	-0.014429208	0.947900001	-0.096240891	0.662233001	-0.036383527	0.869091426	-0.105119975	0.633112938	-0.107157346	0.626502843	-0.152351647	0.487697963	0.021883956	0.921050568	-0.45991422	0.027238773	-0.036135787	0.869975422
REV1	black	0.25458453	0.241077728	-0.045314926	0.837331171	0.025625212	0.907605429	-0.234065426	0.282392605	0.125846243	0.56721163	0.03837256	0.861999668	0.304589376	0.157615208	-0.025466111	0.908176726	0.119910446	0.585771743	0.279304928	0.196818645	0.39926233	0.059110336	0.60514227	0.002218009	0.045095435	0.838108954	0.27042533	0.212030249	0.220926182	0.311047285	0.091191472	0.679010204	0.050151242	0.820231913	0.145864701	0.506627836	0.467474085	0.024499191	-0.186126612	0.395147397	-0.197215856	0.367071047	-0.199525934	0.36137108	-0.672653816	0.000437136	-0.196069429	0.369918941
RPAP3	black	0.026138197	0.905763717	-0.00354685	0.987185342	0.069574119	0.752426976	0.090516134	0.681265508	-0.116702278	0.595910426	-0.094693394	0.667358495	-0.219862536	0.313441938	-0.128754625	0.558214109	-0.208157452	0.340532632	-0.168662708	0.441711735	-0.306635663	0.15470246	-0.401159646	0.057804621	0.025536256	0.907924846	-0.017999696	0.93503174	0.213978126	0.326892155	-0.020944358	0.924430679	0.159743512	0.466567242	0.235300538	0.279787306	-0.084529667	0.701371011	-0.04333264	0.844360811	0.001351693	0.99511621	-0.269370477	0.213888145	0.571916099	0.004354322	0.404471879	0.055578504
RPS23	black	-0.055345562	0.80195488	0.129426647	0.556144293	-0.081885542	0.710314294	0.114452468	0.603064306	-0.202955964	0.353003219	-0.079582516	0.71813415	0.37452835	0.078282087	-0.322515903	0.133376915	-0.080473043	0.715107101	0.043324678	0.84438907	0.184646493	0.398983479	0.127542902	0.561954936	0.008125329	0.970648407	0.404234308	0.055735937	0.366427714	0.085482101	0.376592594	0.0765227	0.410619582	0.051622595	0.256673922	0.237105047	0.395338808	0.061882265	0.248439711	0.253011591	0.100169567	0.649286875	0.010688969	0.96139352	-0.544105565	0.007275079	-0.045652755	0.836134336
RSAD2	black	0.04225441	0.848189322	-0.176923069	0.41933447	0.101199503	0.645908923	0.358957032	0.092551337	0.020511046	0.925989909	0.029253053	0.894591222	-0.261215494	0.228618453	-0.059079537	0.788877482	-0.257704887	0.235160699	0.070576899	0.748969356	-0.53571789	0.008423046	-0.332499464	0.121100022	-0.204586593	0.349065326	-0.369823278	0.082406073	-0.274436194	0.20506475	-0.249206785	0.251501412	-0.177768566	0.417079469	0.132490001	0.546753446	-0.117359344	0.593827894	-0.266892393	0.218295451	0.023937463	0.913667958	-0.246692952	0.256472318	0.919254861	5.84E-10	0.248802339	0.252296939
RTP4	black	0.108315141	0.62275877	-0.137604002	0.531240424	0.277125007	0.20048247	0.314673741	0.143627497	0.321575692	0.134577388	0.167827039	0.444010237	-0.095270603	0.665445013	0.003602916	0.986982794	0.013087806	0.952737924	0.303426018	0.15928822	-0.190883494	0.38295958	0.024562398	0.911422582	-0.22894327	0.293359127	-0.435088073	0.037995507	-0.264283769	0.222999791	-0.235636676	0.279080897	-0.325827512	0.129209746	0.023797708	0.914170183	-0.201298122	0.35703339	-0.48607237	0.018691474	-0.243828715	0.262212613	-0.280059786	0.1955606	0.851454089	2.58E-07	-0.067319243	0.7602186
RUVBL2	black	-0.055950328	0.799833235	-0.024228548	0.912622017	-0.043234581	0.844708853	0.222372879	0.307808244	0.327625599	0.126986763	0.351014694	0.100534111	0.20783797	0.34129096	0.044356868	0.840727195	0.077777047	0.724283802	0.011501322	0.95846183	0.283941211	0.189178075	0.280958434	0.194070049	0.084367788	0.701917452	-0.200270713	0.359544408	-0.224625338	0.302806499	-0.301292635	0.162388468	-0.30916439	0.151155572	-0.301023027	0.162783244	0.142460822	0.516701871	-0.097762565	0.657207288	-0.057023478	0.796071777	0.173417172	0.428755476	-0.462319747	0.026341745	-0.332012847	0.121678712
SAMD9	black	0.213047329	0.329051035	0.006201251	0.97759691	0.148331113	0.499388602	0.225954438	0.299878772	-0.200423943	0.359169259	-0.150999142	0.491615341	-0.365125308	0.086684469	-0.210079885	0.335990658	-0.376869458	0.076289014	0.065060123	0.768047559	-0.759395132	2.64E-05	-0.360595814	0.090964631	0.034819589	0.874674425	-0.085516468	0.698043058	-0.117850866	0.592272063	-0.16604928	0.448920921	-0.090947501	0.679824643	0.326753475	0.128061505	0.071252499	0.746642496	-0.139763481	0.524752525	0.076084612	0.730063457	-0.465060305	0.025348744	0.832756118	8.22E-07	0.520985664	0.010801101
SAMD9L	black	0.009071219	0.967233204	-0.145875624	0.506595664	0.085908345	0.696722951	0.065513389	0.766474984	-0.14258423	0.516334963	-0.223935316	0.304333391	-0.388382683	0.067040233	-0.001828429	0.99339375	-0.137964978	0.530153296	0.05363849	0.807950898	-0.567493525	0.004738631	-0.439033735	0.036092594	0.005020392	0.981862205	-0.305442242	0.156396573	-0.184506892	0.399346356	-0.125830043	0.567261928	-0.098654889	0.654266814	0.128341736	0.559487518	-0.255431332	0.239462457	-0.144742234	0.509939252	0.087775605	0.6904445	-0.155200215	0.479498762	0.912976183	1.25E-09	0.326630276	0.128213852
SAT1	black	0.107014031	0.626966918	0.134528591	0.540544672	0.182518726	0.404534306	0.262706954	0.225875726	0.356404427	0.09506369	0.187011558	0.392863755	-0.190874937	0.382981311	0.1224739	0.577724296	-0.078444708	0.722007721	-0.026303988	0.905168597	-0.350344773	0.101229957	-0.200233689	0.359635088	-0.105966224	0.630364014	-0.401580454	0.057518056	-0.142111393	0.517741442	-0.446987202	0.032485727	-0.371853344	0.08060718	-0.06030273	0.784605303	-0.231229812	0.28843139	-0.357643624	0.093837791	-0.265582176	0.220649941	-0.350028387	0.101559818	0.755302447	3.09E-05	0.151185222	0.491075454
SCO2	black	0.194981293	0.372633758	0.066288905	0.763786452	0.278922428	0.19745821	-0.189557296	0.386335832	0.565115366	0.004956765	0.064537112	0.769863209	-0.234376546	0.281734909	0.136767816	0.533762724	0.263418087	0.224575678	0.223775355	0.304688031	0.07698576	0.726984251	0.204169483	0.350070159	-0.023498803	0.915244437	-0.4765561	0.021505025	-0.112550687	0.609139284	-0.340609025	0.111747412	-0.37908739	0.074436387	-0.200363474	0.359317276	-0.284070494	0.188967964	-0.473804196	0.022379311	-0.441062307	0.035143977	-0.228745374	0.293788059	0.56518696	0.004950078	-0.259078887	0.232585701
SEMA6B	black	-0.202786326	0.353414376	0.215942512	0.322364031	-0.344742963	0.107188244	0.233451295	0.283693683	0.058962254	0.789287422	0.209542974	0.337255521	0.242563563	0.264774103	0.060742494	0.783070826	0.003013834	0.989110992	-0.331640474	0.122122893	0.22066042	0.31164456	-0.095867767	0.663467501	0.184438959	0.399523006	0.045764579	0.835738253	0.071699525	0.745104051	-0.073179064	0.740018943	-0.099423215	0.65173892	-0.257058984	0.236377612	0.00361882	0.986925338	0.183691693	0.401469046	0.019392264	0.930016926	0.245304468	0.259244835	-0.31939776	0.137387874	-0.102496455	0.641664834
4-Sep	black	0.156277055	0.476417494	-0.178677889	0.414661655	0.267673661	0.216899484	0.184688477	0.398874383	0.214920635	0.324714816	-0.041489163	0.850908536	-0.128530551	0.558905024	0.077050247	0.726764057	0.093093989	0.672671066	0.323038071	0.132713529	-0.217297003	0.319263982	-0.016858532	0.939143009	-0.267136495	0.21785865	-0.355052598	0.096414517	-0.203198564	0.352415708	-0.065138677	0.767774956	-0.371952545	0.080520039	0.022716605	0.9180563	-0.389805518	0.065959435	-0.421605465	0.045100296	-0.151676871	0.489650422	-0.202006985	0.355306889	0.798896565	4.86E-06	-0.014383097	0.948066277
SERPING1	black	-0.054407978	0.80524679	-0.172249011	0.431919668	0.239904377	0.270209922	0.088932781	0.686563479	0.283524514	0.189856378	0.122935275	0.576281039	-0.097334232	0.658620524	0.164233845	0.453964992	0.193427677	0.376529664	-0.027893109	0.899466867	-0.176274719	0.421068152	-0.240546689	0.268890485	-0.152471995	0.487350147	-0.514577318	0.01199518	-0.210996779	0.333837174	-0.3018082	0.161635411	-0.32691806	0.127858183	-0.218274544	0.317037936	-0.359731724	0.091798718	-0.257897213	0.234799142	-0.061014247	0.782122982	0.017394712	0.937211121	0.832334393	8.42E-07	-0.043919361	0.842278944
SHISA5	black	-0.19359724	0.376103332	-0.230940062	0.289052954	0.287872741	0.182859672	0.201969038	0.355399187	0.171563341	0.433782759	0.138155785	0.529579079	-0.23090923	0.289119142	0.158558397	0.469923017	0.07061482	0.748838696	-0.12617694	0.566185334	-0.287891378	0.182830071	-0.351315878	0.100222425	-0.222590147	0.307323591	-0.498948853	0.015366526	-0.481465761	0.020013685	-0.326598401	0.128253291	-0.294676021	0.172271326	-0.226412878	0.298872995	-0.342791416	0.109323211	-0.187171012	0.392453067	0.176462353	0.420566021	0.155456596	0.478764243	0.78245757	1.03E-05	0.038257381	0.862410058
SIGLEC14	black	0.12210275	0.578886455	-0.134253777	0.541379743	0.075882004	0.730756323	-0.169021945	0.4407256	0.078471497	0.721916446	-0.295417411	0.171143705	-0.137489347	0.531585943	0.191279187	0.381955475	0.228156626	0.29506645	0.200278212	0.359526042	-0.244421097	0.261018716	-0.10389137	0.637112257	-0.473322957	0.022535099	-0.312299736	0.146838006	-0.213479489	0.328047625	0.064024563	0.771643673	-0.093804766	0.670308266	0.118044417	0.591659884	-0.244633167	0.260592155	-0.38435351	0.070174111	0.060333988	0.784496209	0.014848127	0.94638948	0.518689217	0.011217215	0.10338635	0.638759034
SLAMF8	black	0.178610953	0.414839369	-0.025538496	0.907916802	-0.169535343	0.439318312	-0.120176573	0.584934051	-0.133022472	0.545128588	-0.437029944	0.03704935	-0.162402221	0.459083889	0.127280034	0.562767941	-0.111605991	0.612166325	0.19971561	0.360905362	-0.56700982	0.004782334	-0.391221252	0.064897278	-0.067030876	0.761216683	-0.33226632	0.121377029	0.10188512	0.643664001	-0.100389953	0.648563493	0.211273205	0.333189559	0.294692776	0.172245785	-0.106109859	0.629897905	-0.194403301	0.374080441	-0.018655361	0.932670301	-0.260056242	0.230765373	0.574432321	0.004147586	0.399697151	0.058809113
SLC25A34	black	0.505178797	0.01394046	0.045405629	0.837009802	-0.187450113	0.391734796	-0.118111777	0.591446899	-0.211451237	0.332772865	-0.443575102	0.033996361	-0.102533138	0.641544951	0.088659913	0.687477957	-0.131921918	0.548489419	0.399607462	0.058871148	-0.546057187	0.00702751	-0.199115181	0.362380807	0.002270241	0.991797499	-0.255970137	0.238438378	-0.018618002	0.932804837	0.013971394	0.94955097	0.102722938	0.640924808	0.452176061	0.030291004	0.09319265	0.672342913	-0.405131679	0.05514307	-0.109023315	0.62047312	-0.345721196	0.106129653	0.603979513	0.002273794	0.38796805	0.067357718
SLC5A6	black	0.082019661	0.709859758	-0.08084447	0.713845781	-0.178835036	0.414244594	0.278602917	0.197993532	-0.159340719	0.467706408	0.155063853	0.479889665	0.382652928	0.071529723	-0.150182569	0.493988003	-0.247921785	0.254034562	-0.017523497	0.936747151	-0.034987536	0.8740746	0.037469806	0.865217131	0.059282569	0.788167953	0.122457466	0.577775733	-0.029783278	0.892691256	-0.083695271	0.704189137	0.082003578	0.70991426	0.030138659	0.891418134	0.33177195	0.121965929	0.158462369	0.470195473	0.378435384	0.074977434	0.039707973	0.857244089	-0.371853697	0.080606869	0.078390096	0.722193809
SNAI3	black	-0.130679081	0.552296104	0.135455058	0.537733843	-0.075674563	0.731465927	-0.137627967	0.531168219	-0.010568901	0.961826876	-0.260092499	0.230698025	0.080468721	0.715121779	0.152099218	0.488427908	0.045122705	0.838012313	0.037935725	0.863556311	0.236395089	0.277491191	0.067330243	0.760180534	0.161327296	0.462101905	-0.015097625	0.945489933	-0.123254861	0.575282249	0.078709793	0.721104668	0.060729205	0.783117183	-0.293539732	0.174009544	-0.33283729	0.12069945	0.293342778	0.174312061	0.214970774	0.324599233	0.408076508	0.05323165	-0.46369071	0.025841179	-0.290931122	0.178045826
SP100	black	0.001140055	0.995880869	-0.07349651	0.738929256	-0.108101832	0.623447894	0.188622784	0.388724998	-0.19888752	0.362941158	-0.177419196	0.418010459	-0.319818736	0.136841389	0.077036989	0.726809325	-0.360943325	0.090630782	-0.051665962	0.814892343	-0.752005867	3.50E-05	-0.591004587	0.002981366	-0.142006512	0.518053668	-0.363837857	0.087885416	-0.273672194	0.20637952	-0.276778501	0.201069067	0.107515336	0.625344219	0.178011488	0.416432807	-0.085030617	0.699680906	-0.095563172	0.664475898	0.216449272	0.321202077	-0.169297072	0.439971145	0.853010873	2.33E-07	0.477184526	0.021309286
SP110	black	-0.303714203	0.15887263	-0.29189258	0.17655073	0.155574448	0.478426793	0.411952936	0.050794153	0.121370903	0.58118102	0.142956606	0.515228603	-0.419208295	0.04646544	0.050351159	0.819526735	-0.269276173	0.214054769	-0.143845894	0.512591078	-0.470990772	0.023302486	-0.484945787	0.019008103	-0.278671782	0.19787807	-0.506109441	0.013737034	-0.339126502	0.11341645	-0.336567738	0.116339795	-0.245463984	0.258925342	-0.176824275	0.419598391	-0.412880015	0.050224242	-0.021312724	0.923105368	0.131830951	0.548767635	0.020102356	0.927460776	0.85683883	1.80E-07	0.103622496	0.637988798
SP140	black	-0.049407805	0.822855463	-0.226563828	0.298542281	0.374901741	0.077961602	0.426400149	0.042463878	0.343811853	0.108203017	0.366900127	0.085049074	-0.309665637	0.150459378	-0.128235933	0.559814041	-0.16619942	0.44850509	0.043528077	0.843667227	-0.258557148	0.233561294	-0.028589647	0.896969202	-0.06228785	0.777684815	-0.347867472	0.103834002	-0.35320375	0.098284953	-0.444564012	0.033552935	-0.495008824	0.016328208	-0.151989308	0.488745905	-0.135416441	0.537850868	-0.294882903	0.171956151	-0.135868882	0.536480537	-0.310814095	0.148872799	0.7931724	6.35E-06	-0.039398094	0.858347187
SPATS2L	black	0.117088258	0.594686711	-0.183241946	0.402642818	0.015760264	0.943101153	0.350645402	0.100917256	0.027716994	0.900098531	0.12153732	0.580658906	-0.187348563	0.391996049	-0.143078227	0.514867503	-0.260892988	0.229214403	0.089256293	0.685479824	-0.300571719	0.163445574	-0.133051136	0.545041183	-0.237493607	0.275198745	-0.163799797	0.455175335	-0.058497175	0.790913541	-0.066612395	0.762665768	-0.205540885	0.346772799	0.168088872	0.443289388	-0.052777417	0.810979374	-0.246560293	0.256736384	-0.181811731	0.406388108	-0.330460072	0.123538679	0.79242218	6.57E-06	0.103953588	0.636909489
SPIDR	black	0.179847774	0.41156235	0.062375858	0.777378377	0.069404694	0.753011614	-0.197459056	0.366468535	-0.233494295	0.283602463	-0.033388463	0.879788385	0.327903943	0.126645126	-0.042067973	0.848851651	0.262254334	0.226705763	0.011329207	0.959082932	0.134305609	0.541222195	0.138239423	0.529327472	0.155844757	0.477653262	0.329287054	0.124957325	0.158576219	0.469872463	0.247512814	0.254844212	0.03403975	0.877460498	0.006081009	0.978031204	0.220948324	0.310997554	0.22155852	0.309628977	0.207245678	0.342699481	0.164570612	0.453027076	-0.494151461	0.016543822	0.005543348	0.97997321
SQRDL	black	-0.114184825	0.603917728	-0.148562981	0.498710669	0.092790904	0.673679508	-0.173203989	0.429331989	0.117578687	0.593133386	-0.075865632	0.730812321	-0.000954836	0.99655008	0.391726543	0.064521364	0.310271213	0.149621302	0.051344072	0.816026383	-0.121750487	0.579990417	-0.293774236	0.173649826	-0.313434665	0.145296893	-0.442867935	0.034316288	-0.245254704	0.25934456	-0.165171085	0.451357242	0.146070435	0.506022033	-0.008398349	0.969662597	-0.331121349	0.122744082	-0.379151069	0.074383703	0.086688509	0.69409737	0.076493148	0.728666996	0.62508876	0.00142665	0.12349258	0.574539805
SRP68	black	-0.116174837	0.597584348	-0.009336147	0.966276758	-0.073577279	0.738652081	0.212213079	0.330993243	-0.041944163	0.849291549	0.120314191	0.584501074	0.354731177	0.096737783	-0.374287888	0.078489002	-0.029492584	0.893732837	-0.134239957	0.541421753	0.462526201	0.026265873	0.119721547	0.586366652	0.321349906	0.134866822	0.217712424	0.318316836	0.291012857	0.177918388	0.226406274	0.298887468	0.130045851	0.554240232	-0.057434154	0.794633489	0.14513586	0.508776813	0.289252393	0.180677182	-0.029679085	0.893064569	0.228232948	0.294900532	-0.578312819	0.00384494	-0.273062271	0.207433202
STAT1	black	0.100714966	0.647497254	-0.082633626	0.707780224	0.05123592	0.816407492	-0.126341048	0.565676344	-0.01979025	0.928584193	-0.162779705	0.458026478	-0.297046437	0.168684035	0.099286693	0.652187826	0.034854627	0.874549283	-0.045207837	0.837710632	-0.398465206	0.059665622	-0.39663997	0.060952191	0.016723494	0.939629611	-0.297296345	0.168308884	-0.02052621	0.925935335	-0.166802462	0.446836937	-0.01723464	0.937787833	0.132586219	0.546459666	-0.20809853	0.340672415	-0.269445215	0.213756154	-0.088820536	0.6869396	-0.21856215	0.316384803	0.819960165	1.68E-06	0.359033379	0.092476962
STAT2	black	-0.207558933	0.341954105	-0.165121112	0.451496086	0.172082424	0.432371921	0.200599428	0.358739904	0.204684867	0.34882883	0.012653532	0.954304538	-0.378561049	0.074872924	-0.064520704	0.769920187	-0.008516658	0.969235422	-0.154226136	0.482294644	-0.283758857	0.189474709	-0.419480136	0.046309033	0.036084744	0.870157574	-0.465674245	0.025130457	-0.070389231	0.749616089	-0.265803444	0.220251139	-0.289344191	0.180532604	-0.159242926	0.467983198	-0.440544621	0.035384167	-0.108326009	0.622723667	-0.135192027	0.538531169	-0.047632188	0.829128897	0.863811237	1.10E-07	0.055673211	0.800805248
STX11	black	-0.038203681	0.862601402	0.298022166	0.167222604	0.092872202	0.673408955	-0.175618345	0.422827253	0.370852761	0.081490093	-0.061042739	0.782023624	0.284797289	0.18778974	0.389267646	0.066366433	0.526246768	0.009895496	-0.029814489	0.892579436	-0.161349187	0.462040338	-0.257451538	0.235637531	-0.195795793	0.370600568	-0.580571871	0.003677463	-0.303399602	0.159326352	-0.367352976	0.084635524	-0.026990107	0.902706245	-0.319735924	0.136948767	-0.406905736	0.053985336	-0.212267515	0.330866301	0.199591596	0.361209819	0.262289915	0.226640441	0.367090369	0.084875158	0.013951486	0.949622768
SZRD1	black	0.2632293	0.224920322	0.108321981	0.622736679	0.183975951	0.400728159	-0.162986689	0.457447213	0.405646266	0.0548053	-0.07410154	0.736853738	0.24063602	0.268707306	0.21500876	0.324511682	0.437179043	0.036977478	0.130990762	0.551340329	-0.111812459	0.611504226	-0.021136823	0.923738203	-0.148190671	0.499799447	-0.472420708	0.022829528	-0.173381391	0.428852211	-0.290143826	0.179276579	-0.214401086	0.32591397	-0.087513621	0.691324214	-0.242615224	0.264669195	-0.498320486	0.015516727	-0.164914671	0.452069899	-0.099225269	0.652389836	0.557145233	0.005750041	0.011223463	0.959464536
TAP1	black	0.010417211	0.962374376	-0.23512407	0.280158611	0.130228683	0.553678587	-0.068598668	0.755794782	-0.051708167	0.814743676	-0.288466346	0.181918433	-0.35141466	0.100120353	-0.055910392	0.799973298	-0.070864889	0.74797722	-0.08083842	0.713866319	-0.452713254	0.030070698	-0.493029961	0.016829351	-0.025408125	0.908384951	-0.331500779	0.122289829	0.075056094	0.733582817	-0.091857441	0.676788791	0.012820641	0.953701682	0.12509837	0.569535645	-0.326419002	0.128475417	-0.107279414	0.626107676	-0.026823909	0.90330262	-0.160382653	0.464762576	0.819647451	1.71E-06	0.32760127	0.127016656
TATDN2	black	-0.093853771	0.670145472	0.004759893	0.982803205	-0.317531766	0.139828959	0.160283636	0.465041922	-0.310658437	0.149087143	0.201526025	0.356477776	0.298747174	0.16614242	-0.20208782	0.355110318	-0.18220421	0.405358414	-0.441827461	0.03479133	0.161152506	0.462593622	-0.034191112	0.87691963	0.204392527	0.349532628	0.466266183	0.024921422	0.165590876	0.450191779	0.121478183	0.580844418	0.143162503	0.514617356	-0.074888188	0.734157849	0.428382891	0.041409587	0.521907331	0.010637707	0.254153251	0.241903117	0.239703252	0.270623915	-0.685935181	0.000302437	0.03754592	0.864945774
TATDN3	black	-0.14734474	0.502277609	-0.134674078	0.540102827	0.470993808	0.023301473	0.347528707	0.104193893	0.154193499	0.482388462	0.022405561	0.919174716	-0.586932063	0.003238538	-0.169267587	0.440051968	-0.269136823	0.214301143	0.125891975	0.567069657	-0.436454612	0.037327717	-0.105728456	0.631135896	0.07241312	0.742650159	-0.198414916	0.364105997	-0.307494128	0.153491843	-0.311514867	0.147910525	-0.387751433	0.067524036	0.049237599	0.82345637	-0.158364994	0.47047183	-0.247347193	0.255172569	-0.118244967	0.591025854	-0.408797427	0.052771623	0.767020841	1.96E-05	0.137684015	0.530999365
TDRD7	black	0.097857133	0.656895423	-0.144358169	0.511074695	0.008777408	0.968293973	0.172809003	0.430401259	-0.163151572	0.456986041	-0.171334322	0.434406004	-0.24390675	0.26205514	-0.034818853	0.874677053	-0.267935729	0.216432557	0.018024316	0.93494306	-0.611718008	0.001923874	-0.440013769	0.035631811	-0.098903965	0.653446915	-0.24454536	0.260768718	-0.139234592	0.526338024	-0.14211955	0.517717163	-0.025021258	0.909774324	0.216897213	0.320177103	-0.131564888	0.549581735	-0.164030928	0.454530617	0.132586198	0.54645973	-0.250013768	0.249918963	0.884153523	2.21E-08	0.427617018	0.041814367
TFCP2	black	-0.128004979	0.560527092	0.020895465	0.924606604	-0.062613474	0.776551174	0.133261255	0.544400655	0.109452441	0.619089755	-0.222961409	0.306496511	-0.225322374	0.301268888	0.276354615	0.201788234	0.124854132	0.570295526	0.16665724	0.447238357	-0.336262401	0.116692264	-0.300382307	0.163724112	-0.446341017	0.032767648	-0.463310903	0.025979085	-0.256224985	0.237955	-0.069799427	0.751649703	-0.046782948	0.832132946	0.102346143	0.642156157	-0.362072853	0.089551965	-0.360001125	0.091538063	-0.082277178	0.708987288	0.033111502	0.880778617	0.553034271	0.006198936	0.122980041	0.576141088
TIFA	black	0.310765698	0.148939419	-0.013685864	0.950580749	0.054872411	0.803615735	0.000224508	0.999188827	-0.058716852	0.790145349	-0.182039274	0.405790958	-0.270768697	0.21142782	-0.000357904	0.998706854	-0.112314218	0.60989641	0.249374988	0.251171043	-0.261080383	0.228867997	-0.106670606	0.628079532	0.125218961	0.569160625	-0.139867092	0.524442186	-0.005100657	0.981572271	-0.002495672	0.990983034	-0.026829997	0.903280772	0.377876179	0.075443837	-0.000787681	0.997154026	-0.496577812	0.01593955	-0.324772707	0.13052676	-0.434381529	0.038344445	0.704980567	0.000172378	0.297360616	0.168212498
TIMM10	black	-0.041315186	0.851526972	-0.12985293	0.554833151	0.159906213	0.466107502	0.220358717	0.31232346	-0.005943174	0.978529047	0.021662592	0.921846789	-0.029413306	0.894016925	-0.21603567	0.322150239	0.154327253	0.482004028	-0.023899393	0.913804764	0.05919922	0.788459209	-0.042178865	0.848457688	0.019956781	0.927984752	0.019022839	0.931347031	0.081830172	0.710501974	0.197395776	0.366625252	-0.287358567	0.183677662	0.030136793	0.891424819	-0.086281319	0.695467313	-0.091299377	0.6786501	-0.112394085	0.609640648	0.026865542	0.903153222	0.422127716	0.044807081	-0.0479925	0.827855046
TMEM123	black	0.200458404	0.35908492	-0.112844336	0.608199617	-0.014440439	0.947859504	0.18342737	0.402158659	-0.14934407	0.496430267	0.01848696	0.933276761	-0.255221888	0.23986131	-0.091969733	0.676414486	-0.26653827	0.218930162	-0.077019059	0.726870549	-0.446522842	0.032688125	-0.358184909	0.093306016	-0.183478067	0.402026342	-0.142527792	0.516502745	-0.058707566	0.790177816	-0.105809605	0.630872413	0.114092429	0.604212462	0.418442263	0.046908404	0.202886106	0.353172501	-0.357461425	0.094017295	-0.119279743	0.587759066	-0.364801534	0.086985327	0.708916835	0.000152645	0.484374623	0.01917028
TMEM268	black	-0.113968632	0.604607456	-0.2000383	0.360113854	0.24643907	0.256977837	0.144115274	0.511793417	0.142205346	0.517461829	0.235194498	0.280010386	-0.579224134	0.003776624	0.06334639	0.774001186	-0.183021374	0.403219175	-0.229401735	0.292366917	-0.363183578	0.088500474	-0.228661927	0.293969044	0.013607804	0.950862289	-0.208544969	0.33961416	-0.227516294	0.296460761	-0.458057999	0.027947506	-0.391477113	0.064706721	-0.081778009	0.710678799	-0.02087439	0.924682435	-0.190597184	0.383687051	-0.077568463	0.724995334	-0.277366221	0.200074806	0.589417137	0.003079481	0.253547179	0.243066134
TMEM57	black	-0.190413363	0.384154523	0.253161039	0.243809012	-0.554984683	0.005982453	0.04686963	0.831826215	-0.097963754	0.656543877	0.148910648	0.497695012	0.014744627	0.946762661	-0.075502674	0.73205408	-0.072892294	0.741003743	-0.307294874	0.153772237	0.313912204	0.144651886	-0.016981541	0.938699771	0.064422552	0.770261064	0.190911501	0.382888461	0.190773558	0.383238818	0.178003091	0.416455153	0.144124735	0.511765411	-0.082982508	0.706599438	0.126040567	0.566608459	0.242764862	0.264365479	-0.100616855	0.647819048	0.247348475	0.255170027	-0.425503101	0.042947721	-0.126511174	0.565148901
TMEM60	black	0.167291305	0.44548709	-0.061068216	0.781934781	0.241821428	0.266284075	-0.187426494	0.39179555	0.145806731	0.506798597	-0.260365978	0.230190451	-0.286842384	0.184501368	0.162736343	0.45814788	0.188453358	0.389159041	0.502170833	0.014614858	-0.116208728	0.597476732	0.192999298	0.377607962	0.105048049	0.633346798	-0.257669951	0.235226415	-0.223298619	0.305746477	-0.067369536	0.760044565	-0.233735242	0.283091656	0.196990072	0.367630926	-0.093584614	0.671039785	-0.613978465	0.001830738	-0.32680844	0.127993578	-0.311691461	0.147668727	0.610096886	0.001993118	0.000937946	0.996611107
TMPRSS15	black	0.05300869	0.810165708	-0.373605607	0.079078342	0.208611559	0.339456479	0.008812465	0.968167403	-0.019259162	0.930496138	-0.187285755	0.392157683	-0.417039919	0.047727834	-0.099833404	0.650390863	-0.179453879	0.412604446	-0.099384263	0.651866989	-0.026618108	0.904041175	-0.183314521	0.40245328	-0.096231653	0.662263554	-0.029553054	0.893516153	0.224983526	0.302015759	0.213208555	0.328676479	-0.055495898	0.801427341	0.21984035	0.313492004	-0.256224169	0.237956546	-0.163830025	0.45509099	-0.364964429	0.086833864	-0.193683358	0.375886913	0.449938431	0.031222513	0.140827987	0.52156824
TNFSF10	black	-0.099169285	0.652573974	-0.125660873	0.567787276	0.093100216	0.672650353	0.065603854	0.766161226	0.030274997	0.890929785	-0.182390175	0.404871028	-0.263941972	0.223621118	0.220566037	0.311856846	0.00755253	0.972716786	0.045699153	0.835969989	-0.508083477	0.013313563	-0.491152856	0.017316202	-0.249874028	0.250192523	-0.563233338	0.00513529	-0.362822832	0.088840967	-0.256037946	0.2383097	0.002488729	0.991008117	0.04101452	0.852595949	-0.329256471	0.124994469	-0.28872154	0.181514814	0.167311331	0.445431836	0.019215127	0.93065468	0.910937449	1.57E-09	0.263306648	0.224779075
TNFSF13B	black	-0.092239572	0.675515326	0.059559897	0.787199047	0.353756174	0.09772329	0.17880714	0.414318612	0.467256923	0.024574676	0.205205975	0.34757635	-0.163283529	0.45661714	0.39238898	0.064031064	0.211252305	0.333238499	0.096303931	0.662024511	-0.226436637	0.298820927	-0.140552383	0.522391777	-0.43403136	0.038518314	-0.570670446	0.004459822	-0.500924026	0.014902089	-0.438332838	0.03642501	-0.256305284	0.237802826	-0.164343093	0.453660618	-0.407304282	0.053727851	-0.517274147	0.011480121	-0.083641358	0.704371354	-0.093684968	0.670706295	0.806094882	3.43E-06	0.038503415	0.861533471
TOP1MT	black	0.044909163	0.838769138	0.169394619	0.439703816	-0.085616027	0.697707596	0.010873991	0.960725753	-0.006843058	0.975278927	0.288180881	0.18237066	0.183521802	0.401912212	0.054322956	0.805545464	0.175851602	0.422201662	-0.182782	0.403845177	0.365915943	0.085953065	0.221395553	0.309994125	0.076944273	0.727125924	0.378060476	0.075289884	0.147275298	0.50248131	0.167426651	0.445113737	-0.160394506	0.464729144	-0.15775688	0.472199581	0.003052953	0.988969661	0.148313089	0.49944132	-0.032267798	0.883796204	0.117002106	0.594959757	-0.564615913	0.005003628	-0.041987144	0.849138832
TOR1B	black	-0.054410323	0.80523855	-0.233077725	0.284486953	-0.043876326	0.842431609	0.249066411	0.251777337	-0.118795244	0.589287668	-0.053494586	0.808456838	-0.596651389	0.00265345	-0.185699623	0.396251915	-0.501499114	0.014769038	-0.097297088	0.658743132	-0.485731073	0.018786942	-0.502054935	0.014641366	-0.04605402	0.834713223	-0.314870993	0.143363003	0.054088073	0.806370729	-0.130023085	0.554310186	-0.031852691	0.885281452	0.150975891	0.491682821	-0.240385166	0.269221898	0.011242434	0.959396073	-0.11222485	0.610182651	-0.229102248	0.293014831	0.795501025	5.70E-06	0.251730924	0.246573199
TRIM22	black	0.039234988	0.858927911	-0.180039125	0.41105663	0.104508768	0.635101287	0.031453272	0.886710918	0.025035272	0.909723991	-0.169497814	0.439421104	-0.236684442	0.276886188	0.058109131	0.792270962	-0.018703505	0.932496925	0.050605794	0.818628741	-0.428593726	0.041298697	-0.405836762	0.054680666	-0.259143002	0.232465997	-0.434097329	0.038485511	-0.142089507	0.517806589	-0.121346342	0.581258097	0.023944176	0.913643836	0.147415762	0.502069319	-0.254010513	0.242176696	-0.301769716	0.161691538	0.003243862	0.988279953	-0.130928042	0.5515326	0.937660614	4.19E-11	0.251816543	0.246407141
TRIM5	black	-0.179910125	0.411397526	-0.212174864	0.331082373	0.164330297	0.453696263	0.1516233	0.489805597	0.002664304	0.990373787	-0.127713222	0.561428448	-0.405262383	0.055057125	0.103086157	0.639738691	-0.177572766	0.417601093	-0.042482669	0.847378553	-0.505879031	0.013787171	-0.523056943	0.010436759	-0.173514447	0.428492552	-0.500146141	0.015083613	-0.258398465	0.233858547	-0.241563816	0.266809501	-0.052417611	0.812245627	-0.014606419	0.947261001	-0.36670969	0.085223436	-0.099289535	0.65217848	0.069241385	0.753575273	-0.021553493	0.922239231	0.898713431	5.75E-09	0.180212301	0.41059924
TSPYL1	black	0.083741724	0.704032146	0.115326725	0.600280117	0.161792526	0.460794443	-0.115013636	0.601276572	0.249892977	0.250155416	0.270157784	0.212500449	0.104679609	0.634545271	-0.127211301	0.562980606	0.152397358	0.487565839	-0.094003845	0.669647021	0.379726261	0.07390911	0.363483406	0.088218222	0.147212672	0.502665049	0.129785898	0.555039231	0.072229317	0.743281985	-0.072601005	0.742004466	-0.119723304	0.586361117	-0.121736126	0.580035442	0.207933947	0.341063042	0.003536471	0.987222838	-0.307842611	0.153002318	-0.008675943	0.968660314	-0.527635766	0.00966715	-0.269245474	0.21410903
TXNDC12	black	-0.140348971	0.522999993	-0.014022055	0.949368266	-0.194181843	0.374635589	-0.004444888	0.983941123	-0.039666472	0.857391809	0.081075363	0.713062061	0.366193877	0.085697052	-0.117970919	0.591892317	0.18197825	0.40595106	-0.364280635	0.087470994	0.369361263	0.082819653	-0.04778425	0.828591244	0.113552304	0.605936608	0.212827552	0.32956203	0.369701176	0.082515223	0.193898953	0.375345423	0.155845143	0.477652159	-0.078289497	0.72253664	0.113431239	0.606323345	0.264517639	0.222575314	-0.048197725	0.827129683	0.274664689	0.204672632	-0.636377478	0.001096553	-0.071276531	0.746559766
UBE2L6	black	-0.068294967	0.756844211	-0.056043691	0.799505821	0.186785451	0.393446529	-0.035869667	0.870925167	0.415362184	0.048722772	0.017823143	0.935667705	-0.220615255	0.311746134	0.228616223	0.294068199	0.240640014	0.268699117	0.029736868	0.892857538	-0.182149177	0.40550271	-0.231550274	0.287744917	-0.075229575	0.73298884	-0.664355257	0.000545299	-0.270235795	0.212363276	-0.404965187	0.055252697	-0.309787888	0.150289924	-0.282288558	0.191878034	-0.493877183	0.016613286	-0.319725666	0.136962074	-0.144586023	0.510400923	0.021374468	0.922883241	0.839707133	5.44E-07	-0.093773705	0.670411458
UBE2Z	black	-0.622166163	0.001524754	-0.104852164	0.633983868	0.221065188	0.31073516	0.128674423	0.558461361	0.251328741	0.247354206	0.324728627	0.130582007	-0.01224169	0.955790377	-0.123090399	0.575796141	0.117639195	0.59294186	-0.32762162	0.126991652	0.473768855	0.022390723	0.192870064	0.37793361	0.028503587	0.897277746	0.141723338	0.518897105	-0.006033189	0.978203923	-0.06362589	0.773029332	-0.131160919	0.550818857	-0.4484673	0.031847231	-0.040653933	0.853878298	0.390148	0.06570128	0.034113223	0.877197946	0.341648466	0.11058795	-0.565404879	0.004929769	-0.47240839	0.022833569
UBR3	black	-0.348014116	0.103678496	-0.046917829	0.831655671	-0.092837686	0.673523816	0.089735802	0.683874731	-0.311338939	0.148151687	0.0177187	0.936043938	0.126973267	0.563717382	-0.032256857	0.883835346	0.021736559	0.921580731	-0.439507024	0.035869484	0.092577918	0.674388493	-0.196026091	0.370026848	-0.033957978	0.877752724	0.522267133	0.010574476	0.277222888	0.20031698	0.273649179	0.206419215	0.211461964	0.332747767	0.034395537	0.876189227	0.016067502	0.941993735	0.435963351	0.037566709	0.161709249	0.461028339	0.16066481	0.463967029	-0.564843074	0.004982268	0.22479734	0.302426627
UNC93B1	black	-0.558189553	0.005640432	-0.283606995	0.189721984	0.185998541	0.395478506	0.454922074	0.029178213	0.246901195	0.256058151	0.253212792	0.24370936	-0.404790738	0.055367744	0.109010822	0.620513412	-0.120952903	0.582493344	-0.179646998	0.412093345	-0.162476665	0.458875256	-0.370701638	0.081624073	-0.258435864	0.233788465	-0.49014992	0.017580975	-0.35033766	0.101237363	-0.316956693	0.140587458	-0.30276897	0.160238591	-0.385601416	0.069191832	-0.561849258	0.005269985	0.051564205	0.815250801	0.099445638	0.651665202	0.202913402	0.353106351	0.676069563	0.00039832	-0.152516777	0.487220756
VRK3	black	-0.284866296	0.187678132	0.010039035	0.963739411	0.00546113	0.980270186	0.040825431	0.853268358	0.092101548	0.675975196	-0.168830025	0.441252291	-0.461185806	0.026761604	0.149596124	0.495695491	0.031937998	0.884976195	0.031186406	0.887666187	-0.216877882	0.320221296	-0.213269972	0.328533862	-0.215548477	0.32326927	-0.265383859	0.221007786	-0.086866199	0.693499842	-0.032070289	0.884502843	-0.128303855	0.559604415	0.032212003	0.883995814	-0.244209089	0.261445601	-0.165353378	0.450850948	-0.250611305	0.248751386	-0.026327755	0.905083287	0.446778799	0.032576439	-0.012654799	0.954299966
WARS	black	-0.215868168	0.322534709	0.012333311	0.955459816	0.182164617	0.405462223	0.040398561	0.854786688	0.327140058	0.127584304	0.10649277	0.628655988	-0.10632475	0.629200817	0.017174628	0.938004055	0.256123502	0.238147409	-0.208758909	0.33910772	0.035505132	0.872226424	-0.225962533	0.299860994	0.296035456	0.170207606	-0.438695193	0.036252855	-0.161053051	0.462873529	-0.319573261	0.137159861	-0.39007695	0.065754772	-0.429478963	0.040835641	-0.428763844	0.041209392	-0.051007884	0.817211184	-0.054792345	0.803896865	0.204167218	0.35007562	0.505857161	0.013791938	-0.180657084	0.409425769
WDR59	black	-0.315606965	0.1423792	-0.048292702	0.826794033	0.207134333	0.342964654	0.034568479	0.875571393	-0.346296838	0.105510324	-0.083145491	0.706048047	-0.040577807	0.85414907	-0.234676217	0.281102327	-0.117251481	0.594169546	0.030419607	0.890411846	0.102079365	0.643028529	0.079132702	0.71966471	0.212716571	0.329820249	0.521557435	0.010699496	0.315129433	0.143016988	0.364046163	0.087690268	0.222081821	0.308458232	0.141051285	0.520901453	0.198861859	0.36300435	0.438623131	0.03628704	0.211087646	0.333624207	0.020996157	0.924244304	-0.484694951	0.019079188	0.006712923	0.975748916
WDR7	black	-0.148757401	0.498142575	-0.032606663	0.882584032	0.233861987	0.282823188	-0.164142576	0.454219356	-0.374686084	0.078146581	-0.221276191	0.310261738	-0.050877744	0.817669927	-0.224708686	0.302622386	-0.038882087	0.860184622	0.013347316	0.951801838	0.102546833	0.641500199	0.113144927	0.607238356	0.532099448	0.008962568	0.456271558	0.028643416	-0.037755962	0.864197031	0.260939216	0.229128916	0.080214356	0.715985996	-0.057294576	0.795122253	0.084903149	0.700110828	0.449269425	0.031505389	0.326608754	0.12824048	0.182023631	0.405831995	-0.461913857	0.026491422	-0.080621484	0.714602926
WDR73	black	0.205092528	0.347848794	-0.056673731	0.797297185	0.020404704	0.926372608	0.03275223	0.882063391	-0.006241733	0.977450698	0.003174365	0.988531027	-0.223751132	0.304741755	-0.032820474	0.881819327	-0.180763636	0.409144928	0.223657195	0.304950159	-0.484818403	0.019044176	-0.100718162	0.647486774	-0.269517761	0.213628086	-0.18131768	0.407686336	-0.091100474	0.67931394	-0.176201427	0.421264379	0.007049163	0.974534589	0.319979079	0.136633651	0.186872324	0.393222562	-0.363318944	0.08837296	-0.074694918	0.734819918	-0.464868288	0.025417326	0.645988327	0.000869298	0.274045128	0.205737031
XAF1	black	0.13954391	0.525410478	-0.086631994	0.694287453	0.167041592	0.446176357	0.270809466	0.211356369	0.064932778	0.768489532	0.117960686	0.591924683	-0.406005979	0.054570138	-0.205618497	0.34658674	-0.340224999	0.112178019	-0.028643292	0.896776877	-0.520141552	0.010952552	-0.298670555	0.166256342	-0.107452195	0.625548508	-0.288199813	0.182340644	-0.120019479	0.585428476	-0.283407399	0.190047317	-0.183026095	0.403206834	0.156927794	0.474560354	-0.002657436	0.990398598	-0.228729558	0.293822357	-0.071326759	0.746386866	-0.390791678	0.065218177	0.897467228	6.50E-09	0.286981057	0.184279831
ZBP1	black	-0.008484504	0.969351519	-0.227123819	0.297317385	0.07313841	0.740158528	0.158653065	0.469654502	-0.024917833	0.910145804	-0.004729494	0.982913015	-0.380241364	0.073486044	-0.091114639	0.679266654	-0.230081497	0.290899627	-0.126345152	0.565663616	-0.515480535	0.011820608	-0.458392151	0.027818847	-0.188996889	0.387767565	-0.365281088	0.086539993	-0.131481063	0.549838337	-0.206193874	0.345209232	-0.135992454	0.536106549	0.039839129	0.856777282	-0.19593172	0.370261884	-0.082739397	0.707422173	0.049975099	0.820853344	-0.14099047	0.521083012	0.908335061	2.11E-09	0.24083017	0.268309463
ZC3HAV1	black	0.114420645	0.603165752	-0.194413325	0.374055324	-0.065292991	0.767239527	-0.055266311	0.80223301	-0.207919033	0.341098452	-0.346310249	0.105495926	-0.344046034	0.107947133	0.264902937	0.221877163	-0.199430115	0.361606478	0.040379126	0.854855827	-0.661785416	0.000583153	-0.521026701	0.010793782	-0.358221969	0.093269689	-0.34006593	0.112356738	-0.213253164	0.328572888	-0.097453187	0.658227934	0.118771138	0.589363765	0.207615821	0.341818847	-0.300912357	0.162945486	-0.154059391	0.482774069	0.156172531	0.476716138	-0.113971419	0.604598563	0.760575604	2.53E-05	0.452852527	0.03001379
AAMP	darkgreen	0.273303993	0.207015179	-0.053793962	0.807404371	-0.055571491	0.801162115	-0.242398621	0.265109226	0.32392311	0.131594546	0.143110134	0.514772792	0.229072302	0.293079665	0.115439795	0.599920424	0.2222402	0.308104436	-0.152959272	0.485943143	0.378755418	0.074711493	0.120493655	0.583936644	-0.001102531	0.996016448	-0.236525438	0.277218544	0.112306057	0.609922546	-0.121539575	0.580651833	-0.203266996	0.352250089	-0.357587529	0.09389303	-0.309148248	0.151178029	0.002909042	0.989489584	-0.182477046	0.404643465	0.20664683	0.344127087	-0.166532535	0.447583214	-0.306576681	0.154785883
ABI3	darkgreen	0.048437582	0.826282082	-0.127831419	0.561063209	-0.2649236	0.221839763	-0.174515934	0.4257907	-0.085785091	0.697138064	-0.349747884	0.101852932	-0.00151169	0.994538132	-0.156913094	0.474602266	-0.137706377	0.530932003	0.169746486	0.438740238	0.183505881	0.401953757	-0.031492257	0.886571382	-0.191710714	0.380862143	-0.081948396	0.710101268	0.350610583	0.100953436	0.347522372	0.104200632	0.426789669	0.042255116	0.164534874	0.453126561	-0.203969591	0.350552308	0.101633657	0.644487021	-0.114257031	0.603687437	0.061095746	0.78183878	0.129446831	0.556082182	-0.220653871	0.311659286
ACACB	darkgreen	0.035616449	0.87182903	0.17685772	0.419509034	-0.041491347	0.85090077	0.113731311	0.605364971	-0.226869155	0.297874038	-0.159115157	0.468344959	-0.036906307	0.867226523	-0.415577003	0.048594487	-0.315846407	0.142060167	0.005193608	0.981236513	-0.03476617	0.874865228	0.21188767	0.331752681	0.817024862	1.96E-06	0.489268563	0.017816354	0.155257955	0.479333291	0.030638835	0.889626737	-0.170337354	0.437124692	0.02022836	0.927007265	0.350758873	0.100799414	0.359660233	0.09186798	0.064260197	0.770825001	-0.180208237	0.410609972	-0.457973709	0.027980035	0.02245568	0.918994491
ACSF2	darkgreen	0.106934331	0.627225057	0.33875252	0.113840341	0.156000035	0.477209196	-0.366227338	0.085666269	-0.085308304	0.69874464	-0.200668919	0.358569964	-0.129414554	0.556181509	-0.093884279	0.670044134	0.166848372	0.446710074	-0.046963005	0.831495829	0.100924358	0.646810677	0.08910942	0.685971724	0.565263165	0.004942968	0.263060777	0.225228268	0.167574333	0.444706545	0.140654768	0.522085765	-0.144575268	0.510432718	-0.121355786	0.581228459	-0.107109595	0.626657452	0.238306741	0.273509588	0.009272785	0.966505504	0.057868336	0.79311358	-0.235604996	0.279147425	-0.026744015	0.903589324
ACSM3	darkgreen	0.224356949	0.303399832	-0.091490523	0.678012365	-0.01091949	0.960561547	-0.387407761	0.06778855	-0.409957121	0.052038069	-0.617213807	0.001704119	-0.124894501	0.570169897	-0.40811963	0.053204047	-0.256473903	0.237483489	0.37835283	0.075046151	-0.062654758	0.776407478	0.149810141	0.495072025	0.695287628	0.000230683	0.320885975	0.135462932	0.302456578	0.160691833	0.292673576	0.175342654	0.425435103	0.042984572	0.418098891	0.047108025	0.320029001	0.13656902	0.11156616	0.612294089	0.00552276	0.980047574	-0.30042389	0.163662934	-0.100826643	0.647131042	0.092716047	0.673928662
ACVR1B	darkgreen	-0.107668802	0.624847791	0.081066229	0.713093057	0.070316209	0.749867779	-0.053851249	0.807203013	-0.109932909	0.617542359	-0.061339615	0.780988529	-0.391729518	0.064519156	-0.040606007	0.854048762	-0.130220952	0.553702333	-0.167426823	0.445113263	0.014267045	0.948484769	-0.077387254	0.725613666	0.701822932	0.000189774	0.138467623	0.528641261	-0.020417943	0.926324963	-0.111867662	0.611327248	-0.13843361	0.528743515	-0.045063469	0.838222242	-0.030196642	0.891210439	0.086326125	0.695316523	-0.182676437	0.404121413	-0.067607804	0.759220213	-0.046044445	0.834747127	0.117125617	0.594568324
ADGRE1	darkgreen	-0.213440205	0.328138762	0.167112798	0.445979752	0.13863228	0.528146391	-0.161368056	0.461987277	0.135476948	0.537667515	-0.114191284	0.603897124	-0.0675786	0.759321238	-0.000638832	0.997691832	0.207506242	0.342079415	0.161541607	0.461499375	0.266536688	0.218933001	0.300280122	0.163874517	0.715577118	0.000123708	0.066398947	0.763405178	-0.111404051	0.612814191	-0.114688197	0.602313065	-0.204519601	0.349226599	-0.229051845	0.29312396	0.005308494	0.980821526	-0.005961202	0.97846393	-0.108789217	0.621228304	0.039001598	0.859758995	-0.168807574	0.441313925	-0.2797076	0.196146872
ADGRE4P	darkgreen	0.043840152	0.842559942	0.174574138	0.425633958	0.039561333	0.857766063	-0.052251034	0.81283201	-0.175365871	0.423504953	-0.151696275	0.489594223	-0.477803434	0.021117918	-0.404799433	0.055362005	-0.413050673	0.050119876	0.024517455	0.911584037	-0.183227484	0.402680594	0.046382361	0.833550747	0.868085436	8.01E-08	0.172310709	0.431752235	-0.021046437	0.924063398	-0.172793906	0.430442157	-0.054999026	0.803171211	0.059383629	0.787814842	0.304586687	0.157619061	0.189597545	0.386233119	-0.027940895	0.899295484	-0.252065562	0.245924582	-0.05861308	0.790508206	0.081752971	0.710763681
ADGRG5	darkgreen	0.048959063	0.824439939	-0.103889131	0.637119554	-0.222839837	0.306767195	-0.153064806	0.485638682	-0.560348031	0.005419405	-0.444093716	0.033763241	-0.356707043	0.094763232	-0.506595789	0.013631694	-0.446356654	0.032760802	-0.134787511	0.539758445	-0.158766602	0.469332573	-0.301854641	0.161567698	0.661834954	0.000582402	0.351110197	0.1004352	0.513734053	0.012160068	0.351628602	0.099899551	0.321451388	0.134736678	0.321464723	0.134719584	0.106734576	0.627872226	0.443095925	0.034212885	-0.032772863	0.8819896	-0.135022455	0.53904548	0.027663416	0.900290711	0.240407989	0.269175054
ADORA3	darkgreen	0.138711022	0.527909811	0.129209264	0.55681345	-0.063843144	0.772274145	-0.022477543	0.918915877	-0.219781983	0.313623749	-0.180520123	0.409786917	-0.307576436	0.153376123	-0.434703989	0.038184882	-0.347528311	0.104194315	-0.011342	0.959036767	-0.21187339	0.331786032	-0.029826671	0.892535791	0.844397122	4.07E-07	0.15016897	0.494027565	0.016100628	0.941874343	-0.12492442	0.570076796	-0.040719269	0.853645919	0.13244061	0.546904277	0.37515889	0.077741465	0.092670914	0.674078896	-0.049540829	0.822385892	-0.263328078	0.224739953	0.118741349	0.58945781	0.144783024	0.509818733
ALDH6A1	darkgreen	0.034904943	0.874369573	0.087849679	0.69019584	-0.171819891	0.433085163	0.041025815	0.852555787	-0.557768236	0.005684441	-0.293296199	0.174383658	-0.001320321	0.995229558	-0.354986455	0.096480975	-0.286300429	0.185368924	-0.129616962	0.555558757	-0.191843181	0.38052688	-0.210878866	0.334113648	0.672928341	0.0004339	0.565677818	0.004904431	0.442983888	0.034263668	0.290797641	0.178254081	0.251325425	0.247360651	0.342540063	0.109600435	0.297326886	0.168263078	0.382725134	0.071471764	0.108889193	0.620905742	-0.18924354	0.38713705	-0.27673968	0.201134859	0.417483488	0.047467449
ANKRD55	darkgreen	-0.020305303	0.926730344	0.084260967	0.702278116	0.048353541	0.826579044	0.038913635	0.860072262	-0.028778383	0.896292586	0.095460241	0.664816792	0.025838121	0.906840991	0.065862756	0.765263487	-0.030039203	0.891774401	0.107033221	0.626904768	-0.121600643	0.580460292	0.184508732	0.399341571	0.640734856	0.000987912	0.013258633	0.952121722	-0.422560119	0.044565438	-0.426276666	0.042530227	-0.24123484	0.267481441	-0.184547406	0.399241024	0.419618684	0.046229475	-0.018488523	0.933271134	0.223861211	0.304497653	-0.034776125	0.87482967	-0.11607953	0.597887033	-0.002174309	0.992144094
APOBEC3G	darkgreen	0.122170587	0.578673967	-0.112829576	0.608246833	0.037202998	0.866168446	-0.070920769	0.747784756	-0.193998983	0.375094336	-0.326439452	0.128450083	-0.077336467	0.725786992	-0.176864941	0.419489745	-0.009103552	0.967116474	0.275895561	0.202569025	0.093433383	0.671542461	-0.032613164	0.882560778	-0.283934289	0.18918933	0.111176766	0.613543706	0.374002863	0.078734797	0.590289057	0.003025258	0.31290315	0.146017198	0.379690542	0.073938515	-0.318664066	0.138344031	-0.047485072	0.829649132	-0.232059399	0.286656403	-0.096204092	0.662354714	0.291065641	0.177836122	-0.008095476	0.970756203
ARHGEF6	darkgreen	0.126043753	0.566598571	0.093083694	0.672705312	-0.216282072	0.321585171	0.16224849	0.459514884	-0.525473312	0.010024565	-0.273257409	0.207095695	-0.197085404	0.367394469	-0.691063503	0.000261016	-0.515514133	0.011814154	-0.116267335	0.597290648	-0.08877916	0.687078266	-0.037977299	0.863408143	0.705237575	0.000171025	0.688064254	0.000284597	0.642411353	0.00094864	0.449963615	0.031211904	0.055222067	0.802388292	0.323804478	0.131744142	0.282829994	0.190990609	0.540620344	0.0077352	-0.15411706	0.482608234	-0.288665432	0.181603503	-0.315045841	0.143128841	0.191598156	0.381147153
ASGR2	darkgreen	-0.269506235	0.213648428	0.201610931	0.356270911	0.00145613	0.994738873	0.166727942	0.4470429	0.582481652	0.003540706	0.290868441	0.1781436	0.322230341	0.13374071	0.531189637	0.009102625	0.542908722	0.007430453	-0.166007661	0.449036225	0.315615735	0.142367507	0.011283329	0.959248494	-0.397378013	0.060429423	-0.434686547	0.038193499	-0.364096034	0.087643595	-0.30625683	0.155238824	-0.342128866	0.110055063	-0.5896752	0.003063348	-0.568424635	0.004655445	-0.157799218	0.472079186	-0.057518942	0.794336623	0.451825288	0.030435548	-0.077207733	0.726226398	-0.370867679	0.081476877
ATP6V0A2	darkgreen	0.014249101	0.948549478	-0.042482669	0.847378555	-0.070948629	0.747688805	0.083768182	0.703942734	-0.488008917	0.01815719	-0.402246125	0.057066978	-0.355427066	0.096038912	-0.682844218	0.000330056	-0.546392298	0.006985713	-0.10559268	0.63157684	-0.278528938	0.198117619	-0.190352049	0.384310524	0.841558427	4.85E-07	0.430853293	0.040124829	0.363994475	0.08773866	0.192610412	0.378588375	0.141548103	0.519419375	0.302063023	0.161264108	0.287278791	0.183804801	0.430641724	0.040233616	0.043694073	0.843078214	-0.268229475	0.215909985	-0.058351916	0.791421604	0.286212665	0.185509677
BACE2	darkgreen	-0.098750861	0.653950851	0.221936291	0.308783544	0.218054459	0.317538287	0.074430194	0.735727054	0.085184107	0.699163337	0.159735172	0.466590814	-0.068089659	0.757553881	-0.395081849	0.062067219	0.014397228	0.948015322	-0.092434627	0.674865629	0.260881799	0.229235096	0.253796131	0.24258797	0.843193115	4.39E-07	0.284132873	0.188866643	0.132172562	0.547723177	-0.098196766	0.655775848	-0.305856038	0.155807702	-0.161834892	0.460675475	0.210838098	0.33420927	0.175066181	0.424310154	-0.168528898	0.442079352	-0.095583876	0.664407337	-0.305042603	0.156966778	-0.186078036	0.395272965
BLM	darkgreen	0.27178593	0.209649841	0.282780281	0.191071973	-0.17506373	0.424316741	-0.269981028	0.21281147	-0.430934089	0.040083345	-0.48425174	0.019205318	0.170903483	0.435579772	-0.3390625	0.113488912	-0.048187558	0.827165615	0.234225884	0.282053284	-0.165075185	0.451623709	0.062081235	0.778404361	0.802155008	4.16E-06	0.353368194	0.09811751	0.24419034	0.261483373	0.211327694	0.333061992	0.198010393	0.365104752	0.279505437	0.196483943	0.410844981	0.051481819	0.186381362	0.394489243	0.148408621	0.499161936	-0.150806704	0.492173984	-0.175104923	0.424206016	0.162982783	0.457458139
BRI3BP	darkgreen	-0.181338354	0.407631963	0.158179977	0.470997149	0.135099763	0.538810976	-0.110472119	0.615807649	0.084205156	0.70246658	0.066898178	0.761676097	0.00245463	0.991131316	-0.144468531	0.510748298	0.029280991	0.894491095	-0.147859	0.500770364	-0.012088353	0.956343625	0.06758012	0.75931598	0.803508288	3.89E-06	0.029167543	0.894897682	-0.143000984	0.515096827	-0.424992071	0.043225279	-0.139264809	0.52624738	-0.333267141	0.12019115	0.233128566	0.284378911	0.260986227	0.229042005	0.163939221	0.454786367	0.035440048	0.872458783	-0.266281525	0.219391104	-0.09010189	0.682650195
BTLA	darkgreen	0.131592446	0.549497388	-0.067031995	0.76121281	-0.026698343	0.903753226	0.134897244	0.539425392	-0.076512258	0.728601694	0.105091663	0.633204988	-0.123284814	0.575188676	0.083229025	0.705765499	-0.256612726	0.237220791	0.140026875	0.52396377	-0.377405026	0.075838502	-0.197811629	0.365596074	-0.503346095	0.01434826	-0.190650011	0.383552766	-0.122059167	0.579022992	-0.132310248	0.547302469	0.368951324	0.083187919	0.41473425	0.049099271	0.238592317	0.272917912	-0.3551547	0.096311997	0.068086218	0.757565778	-0.318954383	0.137965121	0.39178536	0.064477715	0.399822676	0.058722375
C10orf128	darkgreen	-0.207942189	0.341043475	-0.177333602	0.418238722	-0.056221015	0.79888405	0.144041656	0.512011346	-0.339316812	0.113201187	-0.329168659	0.125101162	-0.277815418	0.199317135	-0.533901763	0.008690374	-0.378697219	0.074759802	-0.031022874	0.888251639	-0.233479062	0.283634775	-0.262505175	0.22624551	0.669880189	0.000471016	0.048407194	0.826389458	0.097518449	0.658012582	0.11563966	0.599284844	-0.035880129	0.870887828	-0.079092264	0.719802356	-0.09108304	0.679372136	0.54901322	0.006665885	0.298793687	0.166073286	0.155625847	0.478279657	0.053212218	0.809449806	-0.054058558	0.806474445
CACNG6	darkgreen	0.025566245	0.907817162	0.165200523	0.451275461	0.019172376	0.930808604	-0.066020483	0.764716712	-0.131400292	0.550085646	-0.239176775	0.271709519	-0.252146882	0.24576713	-0.455626753	0.028897967	-0.190917632	0.382872892	0.075183215	0.733147555	-0.06459452	0.769663857	0.114663231	0.602392609	0.946420089	8.89E-12	0.223608808	0.305057541	0.149681983	0.495445323	-0.031323827	0.887174259	-0.169127533	0.440435974	0.019807371	0.928522565	0.208487641	0.339749941	0.192025612	0.380065433	-0.113395923	0.606436178	-0.214397561	0.325922115	-0.064025239	0.771641323	-0.02469671	0.910940086
CAMK1	darkgreen	0.148235705	0.499667687	0.155193271	0.479518666	0.241585268	0.266765721	-0.117123724	0.594574322	0.115995212	0.59815487	-0.080633943	0.714560613	-0.401696216	0.057439416	-0.347284151	0.10445427	-0.247980065	0.253919317	0.092347286	0.675156521	-0.039552799	0.857796441	0.244848976	0.260158532	0.744097156	4.69E-05	0.048222625	0.827041682	-0.110202247	0.616675615	-0.276136584	0.202158823	-0.248977423	0.251952357	-0.082346939	0.708751	0.209479616	0.337404967	0.010734071	0.961230742	-0.121583843	0.580512982	-0.276118437	0.202189689	-0.015085596	0.945533303	-0.105607824	0.631527652
CASP3	darkgreen	-0.053559738	0.808227766	0.0321676	0.884154676	-0.224161764	0.303831784	0.285427051	0.186772888	-0.423868794	0.043840302	-0.191767911	0.380717361	-0.182276947	0.405167742	-0.584887512	0.00337454	-0.493280749	0.016765156	-0.158723209	0.469455598	-0.101297405	0.645588178	-0.233529868	0.283527011	0.733564916	6.80E-05	0.346241664	0.10556957	0.379197322	0.074345455	0.234347364	0.281796558	0.125754163	0.567497543	0.213592401	0.327785765	0.176407996	0.420711454	0.416167565	0.048243169	-0.029569369	0.893457692	-0.111842689	0.611407309	-0.06076492	0.782992594	0.167424285	0.445120261
CAT	darkgreen	-0.144652637	0.510204025	0.308563873	0.151992635	0.037574246	0.864844795	-0.017435967	0.937062493	-0.198077373	0.364939271	-0.128924839	0.557689524	-0.032329215	0.883576488	-0.130053173	0.554217736	-0.089243069	0.685524106	-0.251505474	0.247010808	-0.136052503	0.535924858	-0.126081907	0.566480179	0.803596079	3.88E-06	0.240799684	0.26837191	-0.105709113	0.631198704	-0.190523454	0.383874514	0.001201493	0.995658891	-0.085413313	0.698390694	0.254693335	0.240869787	0.28673139	0.18467882	0.227666888	0.296132479	0.059546898	0.787244455	-0.314281362	0.144154664	0.213609723	0.327745603
CCDC189	darkgreen	-0.264092549	0.223347255	-0.249747557	0.250440273	0.264719207	0.222209895	0.185759316	0.396097402	0.083796885	0.703845739	0.161057586	0.462860762	-0.198267415	0.364469987	-0.336636163	0.116260914	-0.148463459	0.499001594	0.134475037	0.540707359	0.061891331	0.779065863	0.207946244	0.341033848	0.625368054	0.001417563	0.062308852	0.777611684	0.083073206	0.706292577	-0.191078551	0.382464418	-0.3192994	0.137515783	-0.144996738	0.509187515	0.069221879	0.753642605	0.156411006	0.47603491	-0.21293258	0.329317776	-0.219592641	0.314051352	-0.043669738	0.843164557	-0.253442599	0.243267185
CCL23	darkgreen	0.14072767	0.521867926	0.167386566	0.445224294	0.069992593	0.7509835	-0.133720044	0.543003288	-0.226596959	0.298469725	-0.327635629	0.126974441	-0.19171548	0.380850079	-0.439532636	0.035857442	-0.243749787	0.262371949	0.123373949	0.574910261	-0.135306984	0.538182631	0.1137477	0.605312645	0.95268792	2.48E-12	0.267735701	0.216788886	0.066855049	0.761825428	-0.027525922	0.900783907	-0.026953528	0.902837498	0.106563862	0.628425517	0.313803568	0.14479844	0.189847324	0.385596041	0.030103326	0.891544701	-0.224234441	0.303670902	-0.122691052	0.577044812	0.065195951	0.767576218
CCR3	darkgreen	-0.048876738	0.824730693	0.145016236	0.509129946	0.054123907	0.806244811	0.350848682	0.100706217	0.050559898	0.818790581	0.220236048	0.312599749	-0.103175674	0.639446498	-0.234457411	0.281564121	-0.355261561	0.096204786	0.021433106	0.922672296	-0.375699391	0.077280288	-0.132481635	0.546778991	0.548030989	0.006784287	-0.220109694	0.312884496	-0.284351628	0.188511614	-0.543246118	0.007386376	-0.077666215	0.724661851	-0.050441773	0.81920715	0.299748842	0.164658052	0.001442973	0.994786411	0.136031577	0.535988171	-0.22293991	0.30654437	0.192486449	0.378901202	0.151179459	0.491092171
CCT6A	darkgreen	-0.228075734	0.295242365	0.174222837	0.426580475	-0.365389129	0.086439897	0.09002208	0.682917086	0.190649875	0.383553112	-0.020213697	0.927060036	0.370038352	0.082214076	0.456045888	0.0287323	0.43824975	0.036464576	-0.040926648	0.852908413	0.000359555	0.998700887	-0.2677665	0.216733995	-0.419058237	0.046551955	-0.369168831	0.08299237	-0.107320736	0.625973929	-0.047708926	0.828857562	0.000520829	0.998118187	-0.208410688	0.339932259	-0.459746778	0.02730211	-0.134917957	0.539362538	0.095253316	0.66550229	0.356150592	0.09531626	0.130788362	0.551960906	-0.037867533	0.863799354
CD24	darkgreen	-0.149720822	0.495332178	0.230887771	0.289165215	0.036897779	0.867256941	-0.247392626	0.255082467	-0.011884223	0.957080161	-0.002996638	0.989173116	0.300514865	0.163529145	0.170632171	0.436319795	0.518105867	0.01132499	0.163725136	0.455383697	0.237491972	0.275202148	0.130097723	0.554080861	0.49068017	0.017440584	0.00751482	0.972852964	-0.03277015	0.881999303	-0.013333043	0.951853321	0.02728955	0.901631871	-0.128654002	0.558524323	0.075619301	0.731655002	-0.030994817	0.888352088	0.001100873	0.996022438	0.199532493	0.361354969	-0.184302109	0.399878999	-0.163186708	0.4568878
CDIP1	darkgreen	-0.051676336	0.814855798	0.00493109	0.982184789	-0.013446242	0.951445019	0.44520246	0.033269098	-0.127950592	0.560695065	-0.049091443	0.823972445	-0.142446016	0.516745897	-0.491038005	0.017346358	-0.333718171	0.119659476	0.04494365	0.838646902	-0.289659274	0.180036968	-0.234419562	0.281644052	0.208334426	0.340112994	-0.112010265	0.610870175	-0.088394764	0.688366973	0.021773906	0.921446397	-0.106410759	0.628921896	0.02307119	0.916781509	-0.113149762	0.607222902	0.192764186	0.378200525	0.245123339	0.259607925	0.034001644	0.877596675	0.305451911	0.156382794	0.027683183	0.900219808
CDK4	darkgreen	-0.300496286	0.163556462	-0.014480474	0.947715139	0.411405156	0.051133243	0.077716565	0.7244901	0.074653196	0.734962864	0.117087133	0.594690277	-0.07637356	0.729075685	0.029219354	0.894711995	0.174248	0.426512639	0.160675807	0.463936039	0.101498705	0.644928875	0.057770768	0.793455066	-0.356127419	0.095339342	0.031812816	0.885424143	-0.158752041	0.469373852	0.155265395	0.479311971	0.167931408	0.443722824	0.071140574	0.747027835	-0.245441809	0.25896974	-0.156917738	0.474589025	0.059593343	0.787082216	-0.019444986	0.929827118	0.177473206	0.417866461	-0.018696391	0.932522546
CEBPE	darkgreen	-0.235455945	0.279460572	0.287001491	0.184247202	-0.003010683	0.989122376	-0.311477699	0.147961452	0.065302457	0.767206688	-0.113497752	0.606110861	0.189327125	0.386923514	0.12610182	0.566418392	0.407769712	0.053428359	0.103925149	0.637002167	0.309732851	0.150366195	0.182495865	0.404594177	0.638488085	0.001042719	-0.045784063	0.835669244	-0.205182853	0.347631869	-0.107424861	0.625636955	0.025975943	0.906346189	-0.332676168	0.120890377	0.011448013	0.958654201	0.118384363	0.590585331	0.089394305	0.685017711	0.347138326	0.104609757	-0.302886529	0.16006826	-0.360059289	0.091481859
CEP85	darkgreen	0.265641829	0.220542378	0.040430594	0.854672732	-0.334765118	0.118431918	-0.04225101	0.8482014	-0.332561427	0.121026478	-0.3232284	0.132472316	-0.303473885	0.159219139	-0.501950892	0.014665196	-0.440598436	0.035359139	-0.072573389	0.742099359	-0.184220873	0.400090405	-0.121422866	0.581017971	0.611374155	0.001938388	0.320788101	0.135588932	0.607668688	0.002100787	0.211622511	0.332372279	-0.000795796	0.997124706	0.306169409	0.155362784	0.213378228	0.328282575	0.249091106	0.251728781	-0.222997821	0.306415468	-0.354710916	0.096758187	-0.002457124	0.991122303	0.236910773	0.276413538
CHKA	darkgreen	-0.14444361	0.510821994	0.106203307	0.62959473	-0.026723026	0.903664648	0.158864518	0.469055022	-0.014542605	0.947491104	-0.140065828	0.523847169	-0.377829907	0.075482529	-0.209632291	0.337044909	-0.203959752	0.350576048	-0.150641374	0.492654184	-0.096238539	0.66224078	-0.066617434	0.762648316	0.6301422	0.001269694	0.165847689	0.44947957	0.119281877	0.587752339	-0.100251743	0.649017109	-0.37816596	0.075201873	-0.156313595	0.476313114	-0.152225767	0.488061901	0.241877255	0.266170297	-0.10422276	0.636032554	-0.114159501	0.603998503	-0.045077367	0.838172988	0.032214423	0.88398716
CLC	darkgreen	-0.004456473	0.983899273	0.214156514	0.32647938	0.12322658	0.575370603	-0.041986389	0.849141515	0.118652759	0.589737533	0.030846182	0.888884266	-0.147143106	0.502869186	-0.249261538	0.25139384	-0.046895055	0.831736254	0.153303371	0.484950791	0.177735509	0.41716751	0.424164358	0.043677814	0.826397587	1.18E-06	0.20963811	0.337031191	-0.09232759	0.675222126	-0.219552008	0.314143163	-0.265781251	0.220291116	-0.148012912	0.500319693	0.299340974	0.165261348	0.023249274	0.916141345	-0.193517169	0.37630462	-0.220246725	0.312575694	-0.206225043	0.345134702	-0.241850835	0.266224138
CLINT1	darkgreen	0.09210018	0.675979757	0.287630106	0.183245364	-0.2736891	0.206350366	-0.160905031	0.463290276	-0.459338525	0.027457029	-0.415582541	0.048591183	0.106394489	0.628974656	-0.285410471	0.18679961	0.003648877	0.986816754	0.007056059	0.974509686	0.10104847	0.646403855	0.026822563	0.90330745	0.683183122	0.000326925	0.538948598	0.007964319	0.343957967	0.10804331	0.430373879	0.040371673	0.21810551	0.317422183	0.264344571	0.222889382	0.231586532	0.28766731	0.254949131	0.240381384	-0.061739018	0.779596533	-0.010717564	0.961290317	-0.393545198	0.063182124	0.123997282	0.572964915
CMTM3	darkgreen	0.110050156	0.617164989	0.126064049	0.566535591	-0.195817982	0.370545269	-0.15666386	0.47531315	-0.032804687	0.881875785	-0.130036036	0.554270392	0.146610416	0.504433693	0.247075304	0.255712201	0.220909508	0.311084736	-0.039593177	0.857652708	0.095529624	0.664586997	-0.086088146	0.696117544	-0.516018164	0.01171769	-0.074685943	0.734850669	-0.022101291	0.920268914	0.243888656	0.262091648	0.198169172	0.364712543	0.11627046	0.597280726	-0.119916253	0.585753459	-0.204947768	0.348196617	-0.048348172	0.826598015	0.171677648	0.433471868	0.242514386	0.264873991	0.031887606	0.885156512
CPA3	darkgreen	0.006332918	0.977121359	0.338668307	0.11393595	0.006640604	0.976010101	0.309709938	0.150397956	0.050282586	0.8197686	0.16910074	0.440509457	0.257830918	0.234923731	-0.160990542	0.463049499	0.037076151	0.866620788	0.208327397	0.340129656	-0.224329474	0.303460614	0.118024639	0.591722429	0.496421841	0.015977846	-0.066077772	0.76451814	-0.370057741	0.082196783	-0.345683496	0.106170307	-0.235262942	0.279866385	-0.106004858	0.630238629	0.304979939	0.157056319	-0.04120067	0.851934086	0.227649761	0.296169803	-0.051344833	0.816023704	-0.018474552	0.933321448	-0.008927276	0.967752886
CTNS	darkgreen	0.16914649	0.440383987	-0.123622859	0.574133095	-0.318962993	0.137953895	-0.037206456	0.866156116	-0.477463686	0.021222797	-0.401185784	0.057786789	-0.184025866	0.400598139	-0.42276106	0.044453492	-0.430381905	0.04036753	-0.077500951	0.725225684	-0.256283994	0.237843166	-0.195388404	0.371616709	0.5930297	0.002860041	0.37947316	0.074117661	0.600328837	0.00245673	0.273632188	0.206448524	0.029297615	0.894431521	0.270098686	0.212604404	0.100198363	0.64919234	0.416176833	0.048237672	-0.129944689	0.554551104	-0.267572172	0.217080487	-0.119063997	0.588439539	0.26552249	0.220757598
CYB5R3	darkgreen	-0.103464524	0.638504017	0.177905523	0.416714821	-0.150948436	0.491762508	0.070807523	0.748174816	0.062622807	0.77651869	-0.152620082	0.486922332	0.168454604	0.442283532	-0.129070573	0.557240561	0.229103008	0.293013185	0.017371169	0.937295941	0.348737125	0.102914301	0.120844696	0.582833274	0.359187641	0.09232682	0.177876512	0.416792049	0.327283556	0.127407494	0.302308402	0.160907132	-0.20804076	0.340809499	-0.180154033	0.410753105	-0.34794392	0.103752912	0.225320942	0.301272041	-0.28576512	0.186228578	0.163587366	0.455768314	-0.208369749	0.340029275	-0.322952487	0.132822097
CYBRD1	darkgreen	0.111822462	0.611472156	0.397055639	0.06065734	0.028287929	0.898050994	-0.139144	0.526609828	0.008752209	0.968384952	-0.146093304	0.505954716	0.416909849	0.047804399	0.368331435	0.083747123	0.400568584	0.058208981	0.199313738	0.361892503	-0.106692988	0.628006997	-0.084314853	0.702096172	-0.374193352	0.078570462	-0.203415255	0.351891428	-0.332678721	0.120887351	0.02808665	0.898772768	0.234345003	0.281801546	0.022110672	0.920235179	-0.115566134	0.599518627	-0.195962309	0.37018569	0.437920854	0.036621526	0.297224918	0.168416047	-0.01535075	0.944577378	0.105259468	0.632659491
CYP4F12	darkgreen	-0.212369346	0.330628917	-0.007841303	0.971674004	-0.156248731	0.476498412	-0.05748058	0.794470934	-0.11998068	0.585550617	-0.041650404	0.850335446	-0.201209366	0.357249905	-0.297260834	0.168362157	-0.292634095	0.175403588	-0.226510492	0.298659108	0.162515701	0.458765876	-0.003164912	0.988565179	0.778573948	1.21E-05	0.100731122	0.647444273	0.039683757	0.857330286	-0.120140419	0.585047824	-0.032151309	0.884212961	-0.276328303	0.201832933	0.117248374	0.59417939	0.46881524	0.024037123	0.119297665	0.587702555	0.203433116	0.351848236	-0.354593153	0.096876845	-0.218204465	0.317197205
DACH1	darkgreen	0.155446397	0.478793451	0.335164044	0.117966587	-0.14269303	0.516011591	-0.331943842	0.121760935	-0.29582401	0.170527464	-0.423553287	0.044014274	-0.008921327	0.967774363	0.05267366	0.811344477	0.076449789	0.728815166	0.173219666	0.429289581	-0.167321727	0.445403156	-0.008747968	0.968400267	0.764730814	2.14E-05	0.171748721	0.433278625	-0.058064191	0.792428203	0.001024754	0.996297459	0.099923668	0.650094357	0.083905767	0.703477842	0.113494711	0.606120573	0.071408983	0.74610385	0.132034999	0.548143661	-0.027896202	0.899455772	-0.148831467	0.497926238	0.208717019	0.339206848
DARS2	darkgreen	0.097473622	0.6581605	-0.324808495	0.130481918	-0.2448399	0.26017676	0.006245627	0.977436634	-0.125362512	0.568714345	-0.232232488	0.286286925	-0.066068875	0.764548979	-0.181848984	0.406290311	-0.185661046	0.396351791	-0.011395292	0.958844454	0.070527771	0.749138644	-0.161904515	0.46048	-0.397793419	0.060136701	-0.05266759	0.811365838	0.221889577	0.308888011	0.346700074	0.10507807	0.323067787	0.132675848	0.251390269	0.24723462	-0.235350205	0.279682858	-0.031869048	0.885222919	-0.019069671	0.931178404	0.048466571	0.826179655	0.131482985	0.549832456	0.064329826	0.770583132
DSC2	darkgreen	-0.000812344	0.997064916	-0.107203533	0.626353313	0.165698352	0.449893648	-0.151441546	0.490332247	-0.320750732	0.135637062	-0.336282389	0.116669167	-0.238369216	0.273380079	-0.16581494	0.449570357	-0.218326942	0.316918882	-0.020776881	0.925033297	-0.214375007	0.325974232	-0.084131439	0.70271553	0.548496844	0.006727915	0.210354746	0.335344231	0.037099415	0.866537827	0.062079627	0.77840996	0.020248592	0.926934447	0.096261112	0.662166123	0.219598966	0.314037061	0.24805039	0.253780302	0.231582064	0.287676873	-0.022123671	0.920188428	-0.02387078	0.913907586	0.193373472	0.376666008
EEF2K	darkgreen	0.13850138	0.528539788	0.126161864	0.566232105	-0.015520864	0.943964125	-0.197473895	0.366431792	-0.432941311	0.039063527	-0.384729663	0.069876916	-0.139561133	0.525358853	-0.391311264	0.064830191	-0.263793706	0.223890997	0.179319489	0.412960323	-0.06867237	0.755540171	0.115016574	0.601267219	0.90681244	2.49E-09	0.464741691	0.025462624	0.280780419	0.1943647	0.190328838	0.384369587	0.205425272	0.347050066	0.331035771	0.122846704	0.420184042	0.045905937	0.195429946	0.37151302	-0.027430054	0.901127814	-0.290867007	0.178145837	-0.263394687	0.224618377	0.177852916	0.416854866
ESYT1	darkgreen	0.136788358	0.533700693	-0.032007433	0.884727742	-0.265811909	0.220235891	0.081664319	0.711064239	-0.522048555	0.010612851	-0.297369386	0.168199347	-0.235432492	0.279509865	-0.669156807	0.000480216	-0.527268072	0.00972717	-0.025310061	0.908737106	-0.064229693	0.77093097	-0.029997126	0.891925134	0.799789327	4.66E-06	0.557468974	0.005715874	0.57781529	0.003882674	0.39586803	0.061502673	0.087743638	0.690551822	0.325126613	0.130083808	0.286757723	0.184636709	0.440842893	0.03524562	-0.169439699	0.439580302	-0.289453077	0.180361216	-0.176919068	0.419345155	0.138346361	0.52900585
FAM189B	darkgreen	-0.043931317	0.842236527	-0.067747028	0.758738646	0.115067313	0.601105686	0.207321806	0.342518251	-0.047406956	0.829925396	-0.071801653	0.744752709	-0.302935213	0.159997759	-0.474652116	0.02210693	-0.271670323	0.2098514	-0.148520912	0.498833636	-0.004569622	0.983490532	-0.076103289	0.729999599	0.567914913	0.004700831	0.239172947	0.271717422	0.542336968	0.007505644	0.117018507	0.594907773	-0.284282497	0.188623762	0.093171262	0.672414045	-0.10031581	0.648806821	0.215631367	0.323078716	-0.39960968	0.058869613	-0.303071166	0.159800996	-0.023407278	0.915573403	0.060246267	0.784802378
FCER1A	darkgreen	-0.160568871	0.464237453	0.481648983	0.019959692	0.146415784	0.505005917	0.313249756	0.145547193	0.067983005	0.757922619	0.019875105	0.928278746	-0.167229612	0.445657325	-0.328997223	0.125309652	-0.169686725	0.438903812	-0.000499773	0.998194265	-0.110676812	0.615149646	0.044051879	0.841808867	0.398377323	0.059727087	0.183780109	0.401238517	-0.107593729	0.625090614	-0.074609885	0.735111264	-0.13888867	0.527376254	-0.102027459	0.643198313	-0.129997057	0.554390167	0.222633823	0.307226221	-0.018119319	0.934600866	-0.12382691	0.573496338	-0.067833896	0.758438222	-0.029851957	0.8924452
FHL3	darkgreen	-0.417670553	0.047357969	-0.034652799	0.875270185	0.069551331	0.752505603	0.12441984	0.57164781	-0.285579068	0.186527997	-0.109991363	0.617354208	-0.292504802	0.175603236	-0.423213133	0.044202442	-0.160406223	0.464696095	-0.267896513	0.216502385	-0.105840935	0.6307707	-0.254594199	0.241059245	0.625697804	0.001406898	0.345636601	0.106220893	0.332664697	0.120903979	0.109251565	0.61973716	0.02458901	0.91132698	0.009303726	0.966393804	-0.018652253	0.932681491	0.483526995	0.019413019	0.103993362	0.63677988	-0.029836581	0.892500288	-0.149499088	0.495978303	0.191759207	0.380739393
GATA2	darkgreen	0.008156967	0.970534168	0.272073569	0.209148913	0.076185722	0.729717767	0.318996227	0.137910568	-0.167400683	0.445185355	0.089237435	0.685542974	-0.148900941	0.497723357	-0.566281144	0.004848808	-0.295370169	0.171215404	-0.099745333	0.650680213	-0.193467104	0.376430509	-0.03414075	0.877099583	0.709555561	0.000149635	0.263964558	0.223580026	0.00248749	0.991012595	-0.094967987	0.666447953	-0.208821202	0.338960345	-0.018241795	0.934159734	0.188631439	0.388702833	0.304271378	0.158071287	0.092580435	0.674380112	-0.165191843	0.451299573	-0.034442421	0.876021728	0.101765689	0.644054838
GFI1B	darkgreen	-0.098788991	0.653825332	-0.1979603	0.365228539	0.035297775	0.872966756	0.421567661	0.045121579	-0.129075962	0.557223964	0.034720777	0.875027367	-0.26401284	0.223492199	-0.61444944	0.001811824	-0.384800255	0.069821249	0.047102584	0.831002017	0.17386678	0.427540962	0.198504778	0.363884344	0.59317405	0.002851554	0.284463538	0.188330166	0.081518691	0.711558061	0.191431719	0.381568812	-0.361340393	0.090250444	-0.065261099	0.767350174	-0.029208484	0.894750951	0.279297112	0.1968317	-0.142366339	0.516982864	-0.062848223	0.775734183	-0.111134927	0.613678035	-0.255102426	0.240089001
GFOD1	darkgreen	-0.211855588	0.331827611	-0.026243648	0.905385186	0.057881873	0.793066205	0.089842863	0.68351654	-0.33181808	0.121910891	-0.204289399	0.349781103	-0.239502777	0.271036973	-0.458144694	0.02791408	-0.198482191	0.36394005	-0.24724059	0.255384062	0.031398984	0.886905234	-0.148637986	0.498491465	0.759296156	2.65E-05	0.481363831	0.020043774	0.43091245	0.040094452	0.274859147	0.20433932	-0.058747149	0.790039416	0.063775597	0.772508922	-0.038386375	0.861950448	0.471809472	0.023030743	-0.088099558	0.689357238	-0.060267768	0.784727331	-0.195832674	0.370508655	0.115970971	0.598231883
GLB1	darkgreen	-0.085508316	0.698070528	-0.260377907	0.230168328	-0.043692126	0.843085121	-0.07661061	0.728265641	0.220511944	0.311978552	0.181694385	0.406696254	0.247179416	0.255505479	0.031907374	0.885085775	0.323163001	0.132555164	-0.181813008	0.406384756	0.305574997	0.156207479	-0.107329605	0.625945224	-0.558361391	0.005622565	-0.278886221	0.197518823	0.262159164	0.226880548	0.124764618	0.570574136	0.065023202	0.768175693	-0.087675199	0.690781608	-0.194925747	0.372772645	-0.098718383	0.65405777	-0.124363141	0.571824463	0.240768574	0.268435642	0.192905192	0.377845078	-0.226389793	0.298923591
GOLIM4	darkgreen	0.017031101	0.938521195	0.077012723	0.726892182	-0.020395965	0.92640406	-0.105410777	0.632167776	0.071640117	0.745308451	0.090733121	0.680540588	-0.205933519	0.345832146	-0.422129898	0.044805859	-0.090073928	0.682743698	-0.37929853	0.074261814	0.073393512	0.739282762	-0.10879798	0.621200027	0.434763616	0.038155433	0.011483105	0.958527569	0.167203987	0.445728044	-0.147136593	0.502888301	-0.029113275	0.895092182	-0.164028063	0.454538606	0.088914468	0.686624839	0.266950461	0.218191489	-0.017662272	0.936247214	0.053898348	0.807037476	-0.155434636	0.478827136	-0.031249381	0.887440751
GRPEL1	darkgreen	0.067364361	0.760062472	-0.118725905	0.589506573	0.003290332	0.988112069	-0.21202747	0.33142629	-0.048116119	0.827418103	0.011369762	0.958936581	-0.134233817	0.541440417	-0.137775131	0.530724916	-0.155781754	0.477833499	-0.068286997	0.756871756	0.120744384	0.583148477	0.150912005	0.491868257	0.55965053	0.005490024	0.186970126	0.392970505	0.212940207	0.329300042	-0.151457024	0.490287387	0.07278097	0.741386149	0.103652707	0.637890286	0.373674348	0.079018815	-0.030334813	0.89071554	-0.291574058	0.177045079	-0.312125951	0.147075005	-0.191569781	0.381219021	0.069236041	0.75359372
GSTM1	darkgreen	-0.100950701	0.64672432	0.1964521	0.368966919	-0.153382061	0.484723999	-0.192057316	0.379985274	-0.158736123	0.469418984	-0.298418037	0.166632194	-0.093589346	0.67102406	-0.062113552	0.778291806	-0.000321723	0.998837578	-0.066783242	0.76207408	-0.079317197	0.719036812	-0.011091709	0.959940015	0.740936994	5.25E-05	0.213611984	0.327740361	0.133068843	0.544987191	-0.083414835	0.705137139	-0.015976271	0.942322563	-0.027169927	0.902061047	0.185639106	0.396408599	0.217675846	0.318400163	-0.092370735	0.675078419	-0.069129234	0.753962432	-0.248473655	0.25294464	0.073770065	0.737990624
GSTM2	darkgreen	-0.135406905	0.537879769	0.139865109	0.524448123	-0.203827368	0.350895592	-0.176328719	0.420923608	-0.149871004	0.494894791	-0.286875633	0.184448234	-0.146286111	0.505387334	-0.013914651	0.949755611	-0.02156792	0.922187334	-0.038488985	0.861584876	-0.100044844	0.649696392	-0.006960158	0.974856024	0.716726628	0.00011923	0.155000782	0.480070525	0.046896761	0.831730215	-0.131452708	0.54992515	-0.05911411	0.788756649	-0.077142535	0.72644897	0.147612423	0.50149278	0.212969328	0.32923234	-0.06066469	0.783342252	-0.035020633	0.873956404	-0.232551564	0.285606601	0.040828007	0.853259194
GTDC1	darkgreen	0.013006983	0.953029474	0.391612931	0.064605741	-0.385699102	0.069115382	-0.059741338	0.786565305	-0.138454499	0.528680714	-0.197737633	0.365779082	0.155374185	0.479000283	0.327572474	0.127052044	0.066612917	0.762663961	-0.324514658	0.130850419	-0.216839952	0.320308016	-0.3740793	0.078668824	-0.435429803	0.037827638	0.057864034	0.793128638	-0.013918439	0.949741947	0.077847604	0.724043163	0.27653852	0.201476008	0.046911899	0.831676655	-0.153422043	0.484608786	0.08782438	0.690280762	0.24653033	0.25679605	0.185953864	0.395594048	-0.020049251	0.927651915	0.35947132	0.092051193
HAUS4	darkgreen	-0.083737048	0.704047946	0.117509751	0.593351622	-0.271464824	0.210210002	-0.184037946	0.400566676	0.08484485	0.700307485	-0.180002876	0.411152405	0.305314982	0.156577988	0.585965921	0.003302218	0.564763082	0.004989781	0.201716389	0.356014069	0.055867334	0.800124314	-0.144440866	0.510830107	-0.550324093	0.006510549	-0.390735623	0.06526014	-0.215112024	0.324273749	0.127802297	0.561153189	0.083344188	0.705376027	-0.134422317	0.540867534	-0.48455367	0.019119321	-0.226215985	0.299304705	0.186690696	0.393690896	0.455446046	0.028969628	0.185071468	0.397879934	-0.11394309	0.604688968
HBA1	darkgreen	-0.000639788	0.997688376	0.242062722	0.265792528	0.053046088	0.810034151	0.091627235	0.677556376	0.194713091	0.373304654	0.135923669	0.536314709	0.158025828	0.471435057	0.019755887	0.92870789	0.23684985	0.276540715	0.190115553	0.384912568	0.051277813	0.816259864	0.111798683	0.611548394	-0.524394934	0.010206829	-0.061735238	0.779609705	-0.077398391	0.72557566	0.092916908	0.673260195	0.142898857	0.515400106	0.078670588	0.721238204	-0.102210289	0.642600346	-0.234059617	0.282404894	-0.047109193	0.830978635	-0.06648423	0.76310972	0.128542299	0.55886879	-0.067287083	0.760329892
HBA2	darkgreen	0.100282213	0.648917093	0.250760241	0.24846092	0.049655782	0.821980161	0.049699022	0.821827552	0.236474056	0.277325998	0.097287226	0.658775686	0.176434412	0.420640773	0.087731225	0.690593498	0.277136992	0.200462203	0.173977554	0.427242016	0.016801467	0.939348636	0.106888939	0.627372095	-0.559388802	0.00551672	-0.11531179	0.600327634	-0.163475217	0.456081527	0.030491307	0.890155057	0.121825355	0.57975571	0.111534829	0.612394598	-0.057294935	0.795120996	-0.378707365	0.074751379	-0.033501105	0.879385701	-0.086150736	0.695906842	0.182469524	0.404663165	0.016624259	0.939987211
HBB	darkgreen	-0.223816285	0.304597264	0.372640571	0.079917604	0.028400928	0.897645822	0.223430432	0.305453603	0.237263273	0.275678422	0.246867022	0.256126086	0.007336232	0.973497887	0.019269852	0.930457647	0.12321839	0.575396192	0.018603426	0.932857328	-0.048715029	0.825301884	-0.092897225	0.673325687	-0.418717891	0.046748643	-0.150155603	0.494066452	-0.036405385	0.869013439	-0.04847782	0.826139908	0.117331001	0.593917662	-0.024034996	0.913317483	-0.227977968	0.295455065	-0.093802806	0.670314777	-0.077031985	0.726826412	-0.050188859	0.820099214	0.197070833	0.367430606	-0.016078041	0.94195575
HDC	darkgreen	-0.138914901	0.527297492	0.237197627	0.275815229	-0.076988967	0.726973303	0.421617503	0.045093521	-0.089551046	0.684493022	0.225368861	0.301166511	0.155017268	0.480023246	-0.377342363	0.075891108	-0.200826078	0.358185806	-0.114876837	0.601712175	-0.2086743	0.339307953	-0.103528138	0.638296523	0.604347368	0.002256018	0.06664604	0.762549236	-0.142421775	0.516817987	-0.269042208	0.214468532	-0.158401291	0.470368806	-0.179722743	0.411892979	0.221625011	0.30948007	0.327365119	0.127307076	0.268002472	0.216313747	0.021940806	0.920846099	-0.096257675	0.66217749	0.023740422	0.914376055
HES6	darkgreen	0.103618326	0.638002397	0.065502782	0.766511772	0.043433991	0.844001114	0.025617094	0.907634579	0.137871976	0.530433284	-0.006938814	0.974933106	-0.221389139	0.310008502	-0.466049814	0.024997667	-0.140857269	0.521480777	-0.06858338	0.755847602	0.121401542	0.581084879	0.154245623	0.482238629	0.721206959	0.000103099	0.145957956	0.506353195	0.327304793	0.127381343	-0.099145884	0.65265095	-0.256604943	0.237235513	0.003201224	0.988433991	0.095631786	0.664248694	0.045521541	0.836599151	-0.352089202	0.099425402	-0.292740768	0.175238986	-0.175855635	0.422190851	-0.031006131	0.888311583
HK2	darkgreen	-0.238752963	0.272585429	0.325560002	0.129542847	-0.068537295	0.756006821	0.040434129	0.854660158	0.053760649	0.80752147	-0.013212233	0.952289092	-0.127107167	0.563302873	-0.002076816	0.992496331	-0.09547952	0.664752937	-0.208146081	0.340559605	-0.182248211	0.405243066	-0.213365091	0.328313061	0.696967303	0.0002195	-0.237820111	0.274519694	-0.34045885	0.111915659	-0.486719312	0.018511588	-0.147411071	0.502083074	-0.426032934	0.042661425	-0.015112588	0.945435986	0.324173463	0.131279249	0.292582016	0.175483986	0.272296198	0.208761754	-0.058307351	0.791577494	-0.077835078	0.72408588
HNRNPC	darkgreen	0.092893573	0.67333784	-0.381858934	0.072169416	0.017961784	0.935168301	0.165934887	0.449237883	-0.006526439	0.976422424	0.107254406	0.626188627	0.0716804	0.745169851	-0.134332384	0.541140821	-0.117686813	0.592791153	0.018996621	0.931441436	0.025263229	0.908905291	0.110292395	0.616385625	-0.483058119	0.019548357	0.030919164	0.888622954	-0.082002682	0.709917297	0.141478484	0.519626935	-0.050536837	0.818871902	-0.012607336	0.954471195	0.063029062	0.775104968	0.03479804	0.874751394	0.250518072	0.248933329	0.079521045	0.718343255	0.035303147	0.872947576	-0.07873787	0.72100904
HRK	darkgreen	-0.117506337	0.593362431	0.258495468	0.233676806	0.161661492	0.4611625	-0.044118669	0.841571967	-0.073820251	0.737818464	0.051686367	0.814820465	-0.133049278	0.545046848	-0.382008366	0.072048694	0.022160019	0.920057711	-0.079606144	0.718053783	-0.099651247	0.650989379	0.072565734	0.742125667	0.595107613	0.002739913	0.184227628	0.400072823	-0.09034033	0.681853043	-0.123202085	0.575447135	-0.160904566	0.463291587	-0.124350934	0.571862498	0.30702484	0.154152808	0.24871363	0.252471642	0.22860036	0.294102618	0.01330888	0.951940478	-0.108290461	0.622838488	-0.013788317	0.950211237
IDO1	darkgreen	-0.003825214	0.986179712	-0.004320409	0.984390799	0.215842732	0.322593117	0.031198911	0.887621421	0.009247612	0.966596385	-0.261574349	0.227956538	-0.348842799	0.102802957	-0.377553026	0.075714361	-0.233231366	0.284160531	0.149909403	0.494782989	-0.286603111	0.18488405	-0.051256471	0.81633507	0.731589807	7.28E-05	-0.144929969	0.509384682	-0.122963776	0.576191936	-0.262620766	0.226033627	-0.174116881	0.426866176	-0.020301213	0.926745064	0.059341779	0.787961065	0.016029115	0.942132094	0.030604035	0.889751355	-0.220891265	0.311125717	0.390182094	0.065675623	0.012610567	0.954459537
IL5RA	darkgreen	-0.076307593	0.729301159	0.122712912	0.576976432	0.107167517	0.626469911	0.12282463	0.576627013	-0.132516121	0.546673686	-0.149221362	0.496788173	-0.296204951	0.16995151	-0.384714562	0.069888829	-0.25890278	0.232914701	0.05298496	0.810249185	-0.125708376	0.567639737	0.08021585	0.715980917	0.91599961	8.72E-10	0.191097866	0.382415408	-0.111980247	0.61096638	-0.1591171	0.468339456	-0.194913363	0.372803614	0.00874156	0.9684234	0.259249094	0.232268013	0.121512372	0.580737164	0.011908999	0.956990765	-0.182015242	0.405854003	-0.034520226	0.875743771	0.04284583	0.84608893
INPP1	darkgreen	-0.119556712	0.58688599	0.057634495	0.793932081	-0.001210837	0.995625129	-0.16162235	0.461272475	-0.053556802	0.80823809	-0.269533354	0.213600565	-0.069470195	0.752785574	-0.357024936	0.094448364	0.000912101	0.996704485	0.037395413	0.865482364	0.20260018	0.353865865	0.04266548	0.846729324	0.746887131	4.24E-05	0.124601669	0.571081466	0.340995219	0.111315593	0.088140566	0.689219647	0.148777542	0.49808374	0.024111745	0.913041703	0.036852555	0.867418239	0.192668473	0.378441907	-0.214906424	0.32474758	-0.057113352	0.795756962	-0.170507555	0.436659921	-0.15651008	0.475752042
INPP5B	darkgreen	0.1638476	0.455041953	0.26751056	0.21719042	-0.249653747	0.250624146	0.001280766	0.995372471	-0.465400672	0.025227539	-0.348633029	0.103024072	0.209507845	0.337338377	-0.332363433	0.12126159	-0.266356567	0.219256313	0.020076721	0.927553041	-0.149291974	0.496582202	0.013557358	0.951044239	0.650015966	0.000786833	0.424284717	0.043611781	-0.001059724	0.99617111	0.179834626	0.411597111	0.176484216	0.420507533	0.120165875	0.584967716	0.343348651	0.108710453	0.39847937	0.05965572	0.354760551	0.096708207	0.056947292	0.796338672	-0.399041256	0.059263939	0.137389426	0.531887142
IPO9	darkgreen	0.112575431	0.609060079	0.237484643	0.275217403	-0.057839222	0.793215474	-0.329786673	0.124351655	-0.305813322	0.155868419	-0.15437894	0.48185551	0.103000423	0.640018586	-0.254865461	0.240541068	0.008059525	0.970886018	-0.139513753	0.525500874	0.247819158	0.254237578	0.160692776	0.463888217	0.471099587	0.02326622	0.566633533	0.004816566	0.428866982	0.041155323	0.371044157	0.081320646	0.07309409	0.74031071	-0.018160625	0.93445209	0.165306734	0.450980467	0.489301406	0.017807537	0.06079026	0.782904202	0.076096712	0.730022088	-0.490967938	0.017364775	-0.090884368	0.680035454
ISY1	darkgreen	0.062507234	0.776920996	0.393269868	0.063383496	0.000871392	0.996851571	-0.228025146	0.295352413	0.34595533	0.105877429	0.154115291	0.482613319	0.315902795	0.141985109	0.666526553	0.000514984	0.518230256	0.011301938	0.12689935	0.563946258	0.072084746	0.743779062	0.008853173	0.968020426	-0.605418467	0.00220493	-0.455681554	0.028876264	-0.384122846	0.070356831	-0.188596534	0.388792228	0.076657882	0.728104137	-0.184732933	0.39875888	-0.251900362	0.246244644	-0.379793253	0.073853984	-0.006095474	0.977978958	0.265449035	0.22089014	0.102166048	0.642745023	-0.139521288	0.525478287
ITSN1	darkgreen	0.183601164	0.401705161	0.278402112	0.198330471	0.191089398	0.382436895	0.030831389	0.888937233	0.104759903	0.634284011	-0.083295789	0.705539698	-0.184021236	0.400610196	-0.231920937	0.286952181	-0.1504128	0.493318461	-0.25695032	0.236582746	-0.244803776	0.260249314	-0.114880462	0.60170063	0.598505658	0.002552656	0.026256094	0.905340513	0.05010337	0.820400796	-0.318459234	0.138611815	-0.274962393	0.204162499	-0.105597677	0.631560611	0.119532744	0.586961521	0.123921761	0.573200454	-0.049618561	0.822111529	-0.187314411	0.392083935	0.01679306	0.939378931	0.199102794	0.362411284
KCNK6	darkgreen	-0.071899875	0.744414848	0.000757112	0.997264475	-0.252293058	0.245484267	0.357264302	0.094211789	-0.383714568	0.070681132	-0.205919227	0.345866358	-0.06360032	0.773118231	-0.589488445	0.003075016	-0.562076697	0.005247651	-0.040546793	0.854259388	-0.312833221	0.146112154	-0.258914489	0.232892818	0.606492555	0.002154687	0.13927499	0.526216839	0.153284613	0.485004859	0.100846874	0.647064708	0.032626619	0.882512653	0.02824929	0.898189545	0.074186369	0.736562878	0.552107064	0.006304116	0.327030292	0.127719669	0.033361636	0.879884294	-0.007198526	0.973995183	0.07037697	0.749658349
KCTD15	darkgreen	-0.099648191	0.650999423	0.151732075	0.489490543	0.020355926	0.926548154	-0.067139579	0.760840402	-0.147816905	0.500893655	-0.215788026	0.322718758	-0.277428825	0.199969094	-0.523015766	0.010443902	-0.252066312	0.24592313	-0.181835262	0.406326331	-0.126644983	0.564734209	-0.20655176	0.344354049	0.765797793	2.05E-05	0.132299196	0.547336235	0.421471757	0.045175606	-7.29E-05	0.999736738	0.023568134	0.914995251	0.004218843	0.984757706	0.044073323	0.841732807	0.42861377	0.041288167	-0.056763222	0.796983593	-0.112722404	0.608589722	-0.020364065	0.926518862	0.040045591	0.856042543
LGALS12	darkgreen	-0.085348748	0.698608311	0.261626925	0.227859666	0.042376916	0.847754167	0.130262471	0.553574821	0.076149847	0.729840415	0.113759313	0.60527557	-0.158580425	0.469860531	-0.299774955	0.164619479	-0.043301479	0.844471406	-0.151717596	0.489532475	-0.039923814	0.8564759	0.019725315	0.928817942	0.820766248	1.61E-06	0.052748629	0.811080671	-0.050498558	0.819006891	-0.29969364	0.164739614	-0.366211321	0.085681003	-0.189429346	0.386662456	0.171706256	0.433394079	0.107514749	0.625346116	-0.046536866	0.833003847	-0.066153541	0.76425554	-0.13895727	0.527170283	-0.001772423	0.993596099
LTA4H	darkgreen	-0.028184656	0.898421316	0.081872896	0.710357157	-0.15558383	0.478399933	-0.230511215	0.289974438	0.292807785	0.175135631	0.052184828	0.813065096	0.380479129	0.073291383	0.43227608	0.039399227	0.537319966	0.008192909	-0.107569575	0.62516875	0.273970599	0.205865322	-0.119982255	0.585545656	-0.66628397	0.000518297	-0.401087263	0.057854023	0.017438967	0.937051682	0.045014228	0.838396755	0.167880746	0.443862325	-0.155901446	0.477491119	-0.310918998	0.148728469	-0.206533797	0.344396942	0.010976753	0.960354884	0.427251988	0.042008381	0.044246279	0.841119377	-0.169791153	0.438617999
MARCKSL1	darkgreen	-0.265426567	0.220930691	0.067155129	0.760786578	0.014302569	0.948356668	0.007081863	0.974416495	-0.046148732	0.834377864	-0.160251042	0.465133897	-0.223418854	0.305479319	-0.155370404	0.479011115	-0.129721787	0.555236365	-0.208337012	0.340106866	-0.083682526	0.704232212	-0.228200694	0.294970642	0.779186728	1.18E-05	-0.12444194	0.571578964	-0.143996655	0.512144585	-0.265286638	0.221183352	-0.101347885	0.645422822	-0.330447371	0.123553976	-0.101664368	0.644386485	0.374364622	0.078422928	0.201214555	0.357237245	0.250177788	0.249598118	-0.116922946	0.595210687	-0.078514988	0.721768267
MGAT3	darkgreen	-0.043492556	0.84379328	0.156327793	0.476272561	-0.04317238	0.844929638	-0.029810688	0.892593055	-0.244512963	0.260833882	-0.037391598	0.865495966	0.027570856	0.900622722	-0.343663301	0.108365565	-0.09431214	0.668623475	-0.173980225	0.427234811	0.037932738	0.863566954	-0.011667388	0.957862581	0.821264905	1.57E-06	0.351862011	0.099659068	0.221925052	0.308808676	0.073838174	0.737756981	-0.115047101	0.601170031	-0.126523808	0.56510974	0.157184873	0.473827696	0.462982982	0.026098625	0.138839621	0.527523545	0.063924972	0.771989756	-0.278703672	0.197824616	-0.000577249	0.997914336
MGME1	darkgreen	0.094094339	0.66934652	0.09994005	0.650040551	-0.307593202	0.153352559	0.065224126	0.767478456	-0.153052028	0.485675542	-0.0575553	0.794209332	-0.206415901	0.344678541	-0.227459796	0.296583981	-0.181093175	0.408277027	-0.091505659	0.677961877	-0.183710832	0.401419139	-0.163467523	0.456103018	0.569251706	0.004582582	0.053473684	0.808530334	0.174176216	0.42670617	-0.092948781	0.673154142	-0.096038522	0.662902445	0.14397592	0.512205983	0.137952357	0.53019129	-0.007739198	0.972042709	-0.314967742	0.1432334	-0.259645343	0.231529527	0.26288157	0.225556044	0.187000482	0.392892291
MICALCL	darkgreen	-0.002869103	0.989633878	0.123142645	0.575632866	-0.08919914	0.68567122	-0.187625206	0.391284569	-0.169365082	0.439784754	0.080845438	0.713842493	0.359941394	0.091595807	0.402680575	0.056774054	0.107532827	0.625287631	-0.23499314	0.280434299	-0.339899697	0.112543727	-0.329702241	0.12445386	-0.459470518	0.027406865	-0.010739007	0.961212925	-0.102704147	0.640986196	-0.166628167	0.447318742	0.449328823	0.031480192	0.081123604	0.712898351	0.241517626	0.26690378	0.064217219	0.770974303	0.484492535	0.019136709	0.092937447	0.673191855	-0.1269692	0.563729974	0.441234869	0.0350642
MS4A2	darkgreen	0.085675061	0.697508706	0.354839838	0.096628408	0.017613851	0.936421649	0.290412667	0.178855652	-0.18941005	0.386711726	-0.088894722	0.686691003	0.027183889	0.902010954	-0.407292024	0.053735757	-0.168566968	0.441974746	0.163269514	0.456656311	-0.221454852	0.309861228	0.056992177	0.79618143	0.514738522	0.011963868	0.217988756	0.317687752	-0.205743633	0.346286876	0.0338216	0.878240121	-0.109382345	0.619315636	0.105811238	0.630867111	0.220876273	0.311159398	0.090596965	0.680995432	0.215227724	0.324007286	-0.09631009	0.662004146	0.060717984	0.783156326	0.080747795	0.714174008
MTFR1L	darkgreen	0.138382731	0.528896488	0.144325333	0.511171827	0.285638539	0.186432253	0.326598401	0.12825329	-0.111101296	0.613786017	0.084625024	0.701049191	-0.195148394	0.372216112	-0.608635733	0.002057331	-0.383855167	0.070569324	-0.088788458	0.687047103	-0.122761505	0.576824437	0.113965017	0.604618995	0.791431826	6.88E-06	0.447903906	0.032089088	0.194578632	0.373641258	-0.057263033	0.795232719	-0.275239966	0.203687637	0.133981203	0.542208594	0.347315741	0.10442061	0.184256492	0.399997704	-0.100688002	0.647585689	-0.425544282	0.042925415	-0.169780451	0.438647286	0.196377304	0.369152887
MYB	darkgreen	0.107258565	0.626175164	0.262577665	0.226112617	-0.002605534	0.990586116	-0.306575991	0.154786859	-0.09080059	0.680315238	-0.228493093	0.294335432	0.239818332	0.270386987	-0.001943083	0.992979508	0.335119835	0.11801809	0.376945014	0.076225335	0.170734634	0.436040243	0.375757813	0.077230564	0.719464533	0.000109131	0.210921659	0.334013294	-0.043770896	0.842805645	0.025043762	0.909693497	0.002768612	0.989996936	0.03878275	0.860538429	0.299566076	0.1649282	-0.093464849	0.671437861	-0.040408969	0.854749663	-0.056165551	0.799078518	-0.279610852	0.196308133	-0.127119624	0.563264317
NCAPD2	darkgreen	-0.155593297	0.478372833	-0.275823441	0.202691877	0.158799536	0.469239209	0.055152447	0.802632651	-0.195420877	0.371535656	-0.015220377	0.945047384	0.124322078	0.571952414	-0.316195559	0.141595866	-0.189611984	0.386196275	-0.167599841	0.444636234	0.05357555	0.808172175	0.013830731	0.950058269	0.458510775	0.027773287	0.259566125	0.231677042	0.170337427	0.437124495	0.042945027	0.845736734	0.013134172	0.95257067	-0.056908945	0.796473016	0.304060392	0.158374398	0.37052475	0.081781106	0.146675953	0.504241082	0.028963686	0.895628351	-0.21697086	0.320008774	-0.057584378	0.794107531
NDFIP2	darkgreen	0.399921162	0.05865439	0.207459439	0.342190743	-0.079722954	0.717656504	-0.244969188	0.259917193	-0.534242581	0.008639679	-0.430499142	0.040307062	-0.006684677	0.975850926	-0.325961705	0.129042882	-0.238125323	0.273885885	0.199135362	0.362331159	-0.278050534	0.198921333	0.060553057	0.783731736	0.811738554	2.58E-06	0.467188449	0.024598516	0.143224495	0.514433388	0.164493008	0.453243117	0.236491316	0.277289899	0.429552841	0.040797181	0.547258192	0.006878668	0.098461335	0.65490421	0.101568908	0.644699005	-0.335117969	0.118020264	-0.167833743	0.44399177	0.383109742	0.07116364
NINJ2	darkgreen	-0.091395882	0.678328096	0.140000781	0.524041885	0.048362799	0.82654633	-0.09619514	0.662384323	0.45404874	0.029528531	0.288530669	0.181816641	-0.026687045	0.903793772	0.617847332	0.001680218	0.377640339	0.075641196	-0.086695409	0.694074164	0.102915925	0.64029449	0.007655386	0.97234536	-0.613064859	0.001867909	-0.44141723	0.034980049	-0.435001971	0.038037895	-0.320042842	0.136551104	-0.173669825	0.428072763	-0.366290368	0.085608306	-0.321054225	0.135246528	-0.301173397	0.16256298	-0.095036134	0.666222049	0.239376526	0.271297306	0.12347161	0.574605281	-0.192651613	0.378484437
NMRK1	darkgreen	0.16089237	0.463325933	-0.12909559	0.557163508	-0.268638364	0.215183981	0.149867455	0.494905125	-0.056214094	0.798908315	-0.129582559	0.555664585	0.148531866	0.498801616	0.070530906	0.749127843	-0.20025251	0.35958899	0.175468281	0.42322999	-0.262924658	0.225477206	-0.150683486	0.492531849	-0.533078585	0.008813833	-0.282292333	0.191871837	-0.148635789	0.498497887	-0.00177716	0.993578985	0.273941333	0.205915713	0.222280039	0.308015483	0.020777284	0.925031846	-0.17419334	0.42666	0.117789199	0.592467163	-0.00382429	0.98618305	0.112957881	0.607836437	0.112484495	0.609351177
NPY5R	darkgreen	-0.243657541	0.262558249	0.08315598	0.706012568	-0.097868151	0.656859092	-0.027622822	0.900436317	0.28555524	0.186566368	-0.027309064	0.901561863	0.446295798	0.032787448	0.473769261	0.022390591	0.418081784	0.047117988	0.055680262	0.800780514	0.226985897	0.297618778	0.078054607	0.723337314	-0.085755797	0.697236735	-0.297326029	0.168264362	-0.332836743	0.120700097	-0.202097916	0.355085771	-0.143281562	0.514264064	-0.559520942	0.005503228	-0.41119669	0.05126275	0.112184062	0.61031331	0.248648362	0.25260023	0.508938617	0.013133464	-0.259350638	0.232078619	-0.414261218	0.049384382
OLIG1	darkgreen	0.020814058	0.924899521	0.141572658	0.519346176	-0.022335413	0.919426964	0.039079699	0.859480867	-0.132005548	0.5482337	-0.076572836	0.728394703	-0.206697741	0.344005583	-0.392414809	0.064012004	-0.315133753	0.143011209	-0.098840368	0.653656227	-0.170007605	0.438025897	-0.080837828	0.713868327	0.914239481	1.08E-09	0.062029984	0.778582873	0.056148136	0.799139581	-0.251249245	0.247508769	-0.086792411	0.693747949	-0.033945665	0.877796725	0.305775994	0.15592149	0.238122319	0.273892119	0.02157517	0.922161255	-0.140933761	0.52125234	-0.00245017	0.991147429	0.071099459	0.747169401
OLIG2	darkgreen	0.10388519	0.637132399	0.197455154	0.366478197	0.013121557	0.952616175	-0.017468686	0.936944614	-0.147506212	0.501804113	-0.187254379	0.392238442	-0.268548086	0.215344134	-0.467125427	0.024620474	-0.272557586	0.208307805	0.1003578	0.648669012	-0.086555938	0.694543287	0.107030602	0.626913251	0.940411033	2.64E-11	0.234372851	0.281742716	0.148457722	0.499018369	-0.05824352	0.791800788	-0.065769828	0.765585679	0.150437028	0.493248029	0.321617815	0.13452344	0.077803196	0.724194615	-0.20014568	0.359850693	-0.34392549	0.108078793	-0.006838994	0.975293604	0.058973776	0.789247146
OXER1	darkgreen	-0.012558204	0.954648449	0.015170784	0.945226175	-0.34287874	0.109227019	-0.00432663	0.984368325	-0.372101039	0.080389729	-0.328615308	0.125775012	-0.149182089	0.496902748	-0.234720916	0.281008048	-0.380121549	0.073584287	-0.147469432	0.501911946	-0.279991266	0.19567457	-0.319897985	0.136738687	0.682534554	0.000332939	-0.032817431	0.881830208	-0.102941299	0.640211634	-0.054887103	0.80356415	0.054760918	0.80400722	-0.079056947	0.71992258	0.078661211	0.721270142	0.401471834	0.05759192	0.374424748	0.078371184	0.234100332	0.282318768	-0.023960939	0.913583598	0.117952055	0.591951981
P2RY2	darkgreen	-0.152395654	0.487570764	0.187166289	0.392465226	0.256654063	0.237142603	0.135859368	0.536509334	0.337979238	0.114720478	0.236482171	0.277309024	-0.118271407	0.590942288	-0.371130184	0.081244571	-0.097839386	0.656953945	-0.106398956	0.628960169	0.171727334	0.43333677	0.218711511	0.316045938	0.709484482	0.000149968	0.053486764	0.808484343	0.141579926	0.519324511	-0.365197122	0.086617844	-0.298304569	0.166801273	-0.238337769	0.273445263	0.170110224	0.437745333	0.104425371	0.635372782	-0.300359511	0.163757657	-0.25920488	0.23235051	-0.140244015	0.52331395	-0.250492127	0.248983975
PAOX	darkgreen	0.163902865	0.454887777	0.228840766	0.293581251	-0.06701255	0.761280124	0.191132535	0.382327442	-0.158319478	0.470601037	-0.185238257	0.397447297	-0.128946931	0.557621456	-0.58005638	0.003715129	-0.312976718	0.145917349	0.06123497	0.781353345	-0.192513705	0.378832406	-0.045146548	0.83792782	0.75218763	3.48E-05	0.221378773	0.310031738	0.318296631	0.138824655	0.044704324	0.839495249	-0.046241541	0.834049271	0.297077799	0.168636924	0.220560285	0.311869786	0.031434695	0.886777412	-0.261021753	0.22897634	-0.431042484	0.040027744	0.169355868	0.439810003	0.196151423	0.369714835
PAPSS1	darkgreen	0.052700511	0.811249991	-0.048854701	0.824808528	-0.075590138	0.731754787	-0.146808099	0.503852822	-0.29508496	0.171648713	-0.293039995	0.174777836	0.087238903	0.692247101	-0.209202995	0.338057914	0.014635625	0.947155691	0.159616969	0.466924974	0.077171344	0.726350619	0.082941	0.706739887	0.7435487	4.78E-05	0.267795899	0.216681609	0.227244687	0.297053413	0.172652943	0.430824126	0.124020751	0.572891727	0.131434516	0.54998085	0.151106803	0.491302941	0.168978693	0.440844269	-0.058447608	0.791086898	-0.055576043	0.801146144	-0.287466303	0.18350606	0.040618741	0.854003468
PCSK5	darkgreen	-0.087967626	0.68979996	0.11886648	0.589062811	0.034049122	0.877427008	-0.165750749	0.44974834	-0.025743246	0.907181623	-0.143686584	0.513063092	-0.212313592	0.330758876	-0.344678667	0.107258092	-0.070649814	0.748718126	-0.242738582	0.264418802	-0.137390301	0.531884507	-0.231805981	0.287197889	0.560913356	0.005362728	0.007162043	0.974126935	0.266422841	0.219137315	-0.155299198	0.479215114	0.094998441	0.666346996	-0.035436025	0.872473145	0.019680573	0.928979006	0.28744664	0.18353737	0.009157456	0.966921865	-0.05800648	0.792630144	-0.098623594	0.654369855	0.130672278	0.552316974
PDIA6	darkgreen	-0.342174182	0.110004893	0.074922305	0.734040999	0.114560317	0.602720555	0.107260261	0.626169673	0.179340396	0.412904949	0.342870194	0.10923643	0.121341583	0.58127303	0.358403092	0.0930923	0.419519788	0.046286253	-0.324841965	0.130439991	0.288998442	0.181077558	-0.125611397	0.567940962	-0.496703021	0.015908861	-0.007360456	0.973410408	-0.04567653	0.836050122	0.031399782	0.88690238	-0.051783641	0.81447784	-0.163997778	0.454623056	-0.298706419	0.16620301	-0.12260012	0.577329303	-0.028593475	0.896955477	0.257832838	0.234920121	-0.022015067	0.920579014	0.008045904	0.970935203
PELP1	darkgreen	-0.036346057	0.869225119	-0.007263342	0.973761111	-0.221350752	0.310094554	0.012724069	0.954050068	0.151495899	0.490174723	0.013096535	0.952706437	0.462097027	0.026423792	0.076404066	0.728971427	0.29572113	0.170683243	0.293683729	0.173788598	0.371604573	0.08082602	0.221378558	0.310032221	-0.612422057	0.001894444	-0.168264286	0.442806804	0.030203804	0.891184784	0.303432219	0.159279269	0.219588305	0.314061149	-0.01164829	0.957931493	-0.135896015	0.536398408	-0.142220482	0.517416788	0.013115882	0.952636645	0.27700001	0.200693944	-0.093465364	0.671436149	-0.415725395	0.048506024
PI4KAP1	darkgreen	-0.045221188	0.837663322	0.120714058	0.583243781	-0.015909132	0.942564559	-0.012808539	0.953745341	0.460660855	0.026957778	0.158134261	0.471126999	0.378399582	0.07500723	-0.012397668	0.955227626	0.38541592	0.069337178	-0.135167636	0.538605132	0.33508928	0.118053695	0.112129198	0.610489077	0.160631437	0.464061089	-0.305411147	0.156440886	-0.035056779	0.873827318	-0.289183555	0.180785651	-0.220015096	0.31309778	-0.417644419	0.047373252	-0.159576696	0.467038854	-0.027023142	0.902587711	-0.029155645	0.894940324	0.281946178	0.192440649	-0.262021519	0.227133495	-0.349097641	0.102534804
PIK3R6	darkgreen	0.009424372	0.96595826	0.14391501	0.512386362	-0.032778094	0.881970892	0.14893873	0.497613021	0.062843943	0.775749077	0.251583374	0.246859544	0.250440154	0.24908545	0.047739313	0.828750121	-0.117251946	0.594168073	-0.082555957	0.708043182	-0.148895175	0.497740193	0.027715812	0.900102772	0.510696932	0.01276941	-0.11351866	0.606044073	-0.352457387	0.099047585	-0.519055743	0.011149931	-0.176349926	0.420866849	-0.320593628	0.135839538	0.344370256	0.107593599	0.176666384	0.420020376	0.337501129	0.11526713	0.105018809	0.633441879	-0.247049352	0.255763749	-0.037308221	0.86579325
PLEKHA2	darkgreen	-0.032770334	0.881998645	0.200102153	0.359957353	-0.040164688	0.855618761	-0.000288201	0.998958696	-0.450253402	0.031090034	-0.190049179	0.385081632	-0.212151956	0.331135812	-0.570843587	0.004445031	-0.340953363	0.111362335	-0.121871418	0.579611328	-0.180264086	0.410462521	-0.06126729	0.781240665	0.823217748	1.41E-06	0.538018776	0.008094169	0.301752406	0.161716788	0.17724375	0.418478409	0.110702195	0.615068069	0.215023189	0.324478429	0.390820268	0.065196781	0.46702449	0.024655675	0.060170205	0.785067876	-0.193253966	0.376966711	-0.26337927	0.224646512	0.210751767	0.334411816
PMP22	darkgreen	0.125480025	0.568349126	0.263814614	0.223852928	0.07155907	0.745587328	-0.05219357	0.813034315	-0.103779887	0.63747564	-0.061321105	0.781053058	-0.022413356	0.919146684	-0.456054188	0.028729028	-0.156855961	0.474765177	-0.052497241	0.81196535	0.023119631	0.916607371	0.144724308	0.50999222	0.920627662	4.91E-10	0.292059641	0.176291832	0.13108033	0.551065806	-0.113386887	0.60646505	-0.048401624	0.826409138	0.020495369	0.926046325	0.410782431	0.051520856	0.207132345	0.34296939	-0.007777296	0.971905137	-0.174640821	0.425454423	-0.321559441	0.134598205	0.030255014	0.891001359
PMVK	darkgreen	0.004845159	0.982495198	-0.173173259	0.429415129	0.082394311	0.708590559	0.246174609	0.257505101	0.252762243	0.244577786	0.088454968	0.688165081	0.069043666	0.754257862	-0.293842259	0.173545578	-0.056565129	0.797677789	0.27889051	0.197511642	0.346105046	0.105716376	0.329579879	0.124602086	0.243748777	0.262373988	-0.183191775	0.402773875	-0.069855261	0.75145712	0.014635534	0.947156019	-0.36330614	0.088385015	-0.265711678	0.220416475	-0.245164214	0.25952596	0.016063469	0.942008273	-0.141143253	0.520626946	0.11831005	0.590820161	-0.065432184	0.766756653	-0.574588799	0.004135007
PNPLA6	darkgreen	-0.223137268	0.306105219	0.035552515	0.872057266	-0.057725009	0.793615235	0.069766284	0.751764026	-0.206340733	0.344858153	-0.108799185	0.621196141	-0.240653678	0.268671107	-0.24725112	0.255363166	-0.204160702	0.35009133	-0.240770501	0.268431694	-0.028794882	0.896233441	-0.190047523	0.38508585	0.797401248	5.21E-06	0.14840427	0.499174659	0.129520445	0.555855672	-0.00895871	0.967639399	-0.234333249	0.281826379	-0.267955755	0.216396903	-0.146992204	0.503312143	0.51953219	0.011062965	0.060198712	0.784968368	0.162380616	0.459144446	-0.128301416	0.559611939	-0.074849642	0.734289879
PRMT5	darkgreen	0.071208419	0.74679425	-0.071365884	0.746252194	-0.343785198	0.10823217	-0.16704003	0.446180669	-0.06761603	0.759191756	-0.203364577	0.352014002	0.381070256	0.072809111	0.378517782	0.074908895	0.281262087	0.193568144	0.070168693	0.750376305	-0.025248982	0.908956457	-0.273988289	0.205834866	-0.676997483	0.000388304	-0.371379114	0.081024738	-0.093973088	0.669749165	0.239903176	0.270212391	0.266421295	0.219140092	-0.05254281	0.811804967	-0.411115253	0.05131341	-0.029168129	0.894895581	0.272268162	0.208810483	0.480131528	0.020410437	0.160378172	0.464775217	-0.069740013	0.751854647
PRR3	darkgreen	-0.077855334	0.724016802	-0.087620524	0.690965198	0.042944343	0.845739162	-0.153866108	0.4833301	-0.12287078	0.576482695	-0.035046649	0.873863495	-0.243174606	0.263534968	-0.363163823	0.088519095	-0.229580127	0.291981408	-0.371628848	0.080804646	0.126210804	0.566080286	-0.131472828	0.549863551	0.427576199	0.041836027	0.215177048	0.324123979	0.405157882	0.055125832	0.134670877	0.540112545	0.081150086	0.712808486	-0.030637865	0.889630207	0.048515714	0.826006023	0.404239592	0.055732431	-0.216795155	0.320410456	-0.00636097	0.977020043	-0.116316533	0.597134457	-0.057674042	0.793793642
PTGDR2	darkgreen	-0.006239032	0.977460455	0.173838718	0.42761671	0.096102207	0.662691744	0.014858257	0.946352954	-0.209902935	0.336407205	-0.187553103	0.391469937	-0.314608998	0.143714385	-0.551276552	0.006399584	-0.341067788	0.111234588	0.0091351	0.967002577	-0.03743719	0.865333417	0.136188416	0.535513727	0.932559309	9.36E-11	0.387693525	0.067568552	0.12635998	0.565617637	0.020440403	0.926244133	-0.088286903	0.688728735	0.041125251	0.85220223	0.263407884	0.224594295	0.315309261	0.142776573	-0.020023848	0.92774335	-0.226543923	0.298585876	-0.165826034	0.449539602	-0.001833116	0.993376815
PYROXD2	darkgreen	0.105035745	0.633386806	0.008529257	0.969189932	0.055179752	0.802536812	-0.137119976	0.532699775	-0.263013629	0.225314474	-0.338001843	0.114694679	-0.205894428	0.345925729	-0.576710326	0.003967591	-0.291273062	0.177513103	0.255702655	0.238946408	0.048952855	0.824461863	0.251671616	0.246688269	0.876829878	4.06E-08	0.356353789	0.095114036	0.27311816	0.2073365	0.18745011	0.391734802	0.04683984	0.831931625	0.154981598	0.480125542	0.285913505	0.185990012	0.268647236	0.215168245	-0.101961534	0.643413984	-0.254923106	0.240431044	-0.159948553	0.465987899	-0.140236961	0.523335052
RAB3GAP1	darkgreen	-0.016834564	0.939229373	-0.002867388	0.989640076	-0.039918536	0.856494684	0.031011181	0.8882935	-0.011849249	0.957206359	0.140208048	0.523421559	-0.259742683	0.231348354	-0.171964199	0.432693033	-0.319770686	0.136903687	-0.296700302	0.169204598	-0.235583613	0.279192336	-0.287681166	0.183164152	0.584851175	0.003377	-0.135270529	0.538293148	0.110352632	0.616191885	-0.395253103	0.061943907	-0.064795213	0.768967056	-0.115123939	0.600925436	0.080006416	0.71669273	0.201986627	0.355356403	-0.071333748	0.746362806	-0.159640977	0.466857094	0.198941148	0.362809115	0.188391324	0.389318031
RGS1	darkgreen	0.165609621	0.450139774	0.227783875	0.295877613	0.270626378	0.211677376	0.098936369	0.65334028	0.261603815	0.227902244	0.280471665	0.194876472	0.010992787	0.960297016	-0.362820531	0.088843141	-0.030177071	0.891280543	-0.021052064	0.924043152	0.281862996	0.192577508	0.51805153	0.011335072	0.580607504	0.003674871	0.402655623	0.056790847	0.114485037	0.60296049	-0.173136844	0.429513659	-0.368473792	0.083618454	-0.015528873	0.943935252	0.434458373	0.038306372	-0.130915962	0.551569636	-0.384422892	0.070119221	-0.447811887	0.032128728	-0.292330398	0.17587279	-0.127133579	0.563221127
RHOBTB3	darkgreen	0.113473029	0.606189836	0.120809666	0.582943338	-0.023283734	0.916017474	-0.191167614	0.382238449	-0.465104696	0.02533291	-0.420552304	0.045696143	-0.340191953	0.112215131	-0.51651196	0.011623811	-0.246797726	0.256263882	0.01411227	0.94904292	-0.030294452	0.890860101	0.051145413	0.816726454	0.827867293	1.09E-06	0.605093244	0.002220337	0.437112886	0.037009355	0.391758523	0.064497628	0.081050476	0.713146522	0.344582358	0.10736278	0.25046188	0.249043028	0.272893545	0.207725323	-0.126625578	0.564794339	-0.272786572	0.207910672	-0.230431519	0.290145885	0.219172977	0.315000373
ROGDI	darkgreen	-0.033523093	0.879307098	0.315853504	0.142050718	-0.191298075	0.381907582	-0.188010746	0.390294234	0.424678703	0.043396173	0.20974088	0.336788962	0.499280588	0.01528771	0.447195311	0.032395343	0.540129522	0.007801895	-0.194130278	0.374764919	0.331093615	0.122777333	-0.004378233	0.984181911	-0.080057997	0.716517399	-0.417214247	0.047625367	-0.1430944	0.514819495	-0.316139509	0.141670329	-0.156270373	0.476436582	-0.535358678	0.008475373	-0.296375085	0.169694716	-0.041837962	0.849668914	0.007488329	0.972948629	0.468031646	0.024306237	-0.215108362	0.324282185	-0.345436233	0.106437229
RPS6KA2	darkgreen	-0.031704234	0.885812718	0.152577958	0.487044007	0.099074136	0.652886979	-0.387703793	0.067560657	-0.109337153	0.619461284	-0.260888478	0.229222743	0.137653627	0.531090909	-0.030275499	0.890927986	0.196647381	0.368481638	0.267891588	0.216511155	0.385164072	0.069534886	0.376716111	0.07641838	0.667211839	0.000505723	0.253136604	0.24385607	0.008850136	0.968031392	0.163073865	0.457203355	0.170511521	0.436649094	-0.058076016	0.792386829	0.171350557	0.434361808	0.123869577	0.57336323	0.042289691	0.848063997	0.140860495	0.521471142	-0.538322776	0.008051524	-0.283225012	0.190344936
SFPQ	darkgreen	-0.118923318	0.588883427	0.009119076	0.967060426	-0.119073603	0.588409234	-0.065478022	0.766597654	-0.062821235	0.775828096	0.19204726	0.380010698	0.174079586	0.426966764	0.511374174	0.012631413	0.264094808	0.223343148	-0.261523311	0.228050601	-0.06764845	0.759079613	-0.237122705	0.27597142	-0.574783378	0.004119409	0.012463499	0.954990117	-0.096329573	0.661939715	0.011899552	0.957024851	0.162638022	0.458423214	-0.023814691	0.914109151	-0.03778185	0.864104753	-0.05799284	0.792677873	0.201743289	0.355948571	0.187996157	0.390331683	0.032704898	0.882232676	0.276065858	0.202279134
SIGLEC10	darkgreen	-0.133649417	0.543218294	0.18144546	0.407350346	0.129420597	0.556162912	0.025736614	0.907205436	-0.210776151	0.3343546	-0.331906777	0.121805117	-0.385565633	0.069219851	-0.264314652	0.222943705	-0.307822366	0.153030727	-0.260036626	0.230801816	-0.281510894	0.19315755	-0.322145598	0.133848805	0.653453383	0.000721853	0.161867391	0.460584226	0.125665817	0.56777192	-0.041623673	0.850430451	-0.040971314	0.852749582	-0.01279799	0.953783395	-0.101789613	0.64397654	0.374465673	0.07833598	0.171500179	0.433954598	-0.025221939	0.909053576	-0.030579959	0.889837575	0.281185594	0.193694495
SIPA1L3	darkgreen	0.134937131	0.539304356	0.434634203	0.038219369	0.092284529	0.675365562	-0.186678974	0.393721132	0.206664566	0.344084756	-0.008720385	0.968499852	0.264861326	0.22195249	0.212301336	0.330787449	0.264846767	0.221978851	-0.088159842	0.689154975	-0.070714521	0.748495197	-0.206505181	0.34446528	-0.243355409	0.263169029	-0.240437388	0.269114721	0.01904932	0.931251679	-0.125710591	0.567632856	0.206367654	0.344793821	-0.060587909	0.783610134	-0.185382709	0.39707281	-0.084216304	0.702428932	0.101279973	0.645645286	0.078652922	0.721298378	0.175542418	0.423030997	0.069115661	0.754009292
SLC45A3	darkgreen	-0.076655204	0.728113285	0.26994005	0.212883619	0.038199815	0.862615179	0.332753094	0.120799194	-0.095037994	0.666215884	0.062922473	0.77547582	-0.017642778	0.93631744	-0.439378194	0.035930107	-0.219920379	0.313311424	0.087322185	0.691967278	-0.158251149	0.470795035	0.055954271	0.799819405	0.756330234	2.98E-05	0.144371654	0.511034807	-0.098275486	0.655516456	-0.15785538	0.471919505	-0.203194589	0.352425331	-0.09867331	0.654206163	0.19874854	0.36328348	0.269361511	0.213903983	0.148561303	0.498715574	-0.087735997	0.690577475	-0.086708102	0.694031474	-0.04632498	0.833753877
SNTB1	darkgreen	0.195022433	0.372530909	-0.115759495	0.598903897	-0.049550436	0.822351981	-0.285779114	0.18620607	-0.271257834	0.210571622	-0.459019723	0.027578491	-0.329973322	0.124125932	-0.223309995	0.305721195	-0.116189254	0.597538568	0.153566231	0.484193409	-0.114446693	0.603082714	-0.046606111	0.832758765	0.656736641	0.000664147	0.121453712	0.580921193	0.26696058	0.218173377	0.14189509	0.518385459	0.021301254	0.923146632	0.260237033	0.230429679	0.049482907	0.822590348	-0.05172716	0.814676777	-0.193928693	0.375270761	-0.267614727	0.217004578	0.225844874	0.300119453	0.194366015	0.374173877
SPNS3	darkgreen	0.210406015	0.335223737	0.150083913	0.494275043	0.070981737	0.747574783	-0.081390334	0.711993407	-0.164969156	0.451918418	-0.194438879	0.373991298	-0.267482634	0.217240259	-0.433896518	0.038585432	-0.27776328	0.199404977	0.289333528	0.180549393	0.00828556	0.970069846	0.352340795	0.099167112	0.867922404	8.11E-08	0.329236682	0.125018507	0.057919157	0.792935722	0.038093532	0.862993915	-0.1333307	0.544189035	0.128187618	0.559963174	0.358059674	0.093428851	0.082101881	0.709581159	-0.114137137	0.60406984	-0.314775874	0.143490504	-0.190172855	0.384766645	-0.067251061	0.760454556
SWAP70	darkgreen	-0.095745159	0.663873342	0.376602212	0.076514573	0.399585372	0.058886435	0.205562059	0.346722033	0.228287275	0.294782464	0.393646037	0.063108494	-0.199138368	0.362323765	-0.329482068	0.124720664	-0.072098407	0.743732087	-0.191965842	0.380216583	0.047116233	0.83095373	0.173537615	0.428429945	0.694683661	0.000234823	0.202837257	0.353290903	-0.047995172	0.827845602	-0.354043584	0.097432015	-0.397493401	0.060348003	-0.186276378	0.394760397	0.19740573	0.366600598	0.055236396	0.802338	-0.18264904	0.404193123	-0.284958494	0.187529089	-0.049465612	0.822651397	-0.009599344	0.965326609
TCEA1	darkgreen	0.071309687	0.746445633	-0.134530157	0.540539915	-0.230260806	0.290513349	0.081472625	0.71171429	-0.101050832	0.646396115	0.055217473	0.802404416	0.203126985	0.352588993	0.087041183	0.692911586	0.03408415	0.877301835	-0.257532981	0.235484176	0.106722568	0.627911138	-0.213082892	0.328968396	-0.487242145	0.018367238	0.077935075	0.723744873	0.327516928	0.127120325	0.257662432	0.235240561	0.253462356	0.243229196	0.226468291	0.298751565	0.017490824	0.936864861	-0.029966284	0.89203562	-0.05230841	0.812630025	0.093538436	0.671193261	-0.081790018	0.710638089	0.216540505	0.320993158
TFF3	darkgreen	-0.210335042	0.335390546	0.080867008	0.713769265	-0.024950155	0.910029706	-0.207105462	0.34303343	-0.166534131	0.447578798	-0.18372802	0.40137432	0.04500812	0.838418401	0.167743149	0.444241323	0.213316751	0.328425263	0.053594293	0.808106278	0.030892787	0.888717395	-0.00419386	0.984847955	0.655590796	0.000683818	0.0072136	0.973940747	-0.262344284	0.226540649	-0.112629153	0.608888137	-0.01607338	0.94197255	-0.179947781	0.411298001	0.082018099	0.709865052	0.105809421	0.63087301	0.176039766	0.421697376	0.248365064	0.253158863	-0.089547037	0.684506439	-0.068732422	0.755332734
TLR10	darkgreen	-0.176239122	0.421163452	-0.218450612	0.316638001	0.061203783	0.781462078	0.129153063	0.556986508	-0.096679108	0.660784221	0.036120395	0.87003035	-0.093243872	0.672172566	0.215080099	0.324347296	0.160201474	0.465273785	0.024520749	0.911572206	-0.13514852	0.538663103	-0.256590467	0.237262898	-0.655969297	0.000677265	-0.190784616	0.383210725	-0.224035825	0.30411069	0.224543691	0.302986923	-0.000545579	0.998028762	0.053693283	0.807758278	-0.345544258	0.106320555	-0.127943019	0.560718457	0.170102437	0.437766622	0.246580568	0.256696012	0.43484727	0.038114149	0.076708873	0.727929938
TMIGD3	darkgreen	0.100522159	0.648129699	0.127974493	0.560621243	0.028221284	0.898289971	-0.167362275	0.445291297	-0.409692853	0.052204531	-0.452363472	0.030214	-0.299486531	0.165045872	-0.170050655	0.437908187	-0.276812914	0.201010759	0.176793317	0.419681113	-0.343960455	0.108040592	-0.039431456	0.858228416	0.784602461	9.33E-06	0.290537447	0.178660514	0.041997295	0.849102765	0.007024913	0.974622163	0.046036859	0.834773989	0.193574618	0.376160197	0.189303549	0.386983735	0.228213349	0.294943134	0.156785533	0.474966038	-0.219774353	0.313640972	-0.106441582	0.628821953	0.280865523	0.194223798
TOX2	darkgreen	0.186993563	0.392910118	-0.010430625	0.96232596	-0.197019063	0.367559009	0.260321089	0.230273714	-0.064086617	0.771428053	0.111981753	0.610961551	0.387075299	0.068045186	-0.126968779	0.563731275	-0.138091424	0.529772734	0.166715838	0.447076357	-0.109544486	0.618793191	0.159830291	0.466322004	0.449854971	0.031257692	-0.025057482	0.909644221	-0.145347564	0.508152153	-0.229694065	0.291735351	-0.21482917	0.324925729	-0.05508191	0.80288025	0.41375206	0.049692704	0.012687769	0.954181021	0.054608653	0.804541936	-0.068903458	0.754742011	-0.119959221	0.585618174	-0.075346651	0.732588069
TRIB1	darkgreen	-0.224803937	0.302412063	0.095587901	0.664394011	0.101440784	0.645118554	0.060096244	0.785326066	-0.051055079	0.817044834	-0.022909958	0.917361139	0.19320028	0.37710184	0.126414115	0.565449787	0.01654101	0.940287214	0.022327207	0.919456475	-0.297466716	0.168053463	-0.049457546	0.822679872	0.444500623	0.033581221	-0.045274359	0.837474914	-0.338768712	0.113821964	-0.398225962	0.059833061	-0.161363669	0.461999614	-0.246172453	0.257509403	0.198409643	0.364119004	0.184278421	0.399940638	0.392647924	0.063840183	0.074563738	0.735269394	-0.126544229	0.565046445	0.022618145	0.918410316
TRIM51	darkgreen	-0.189983776	0.385248262	0.358634391	0.092866134	-0.17817511	0.415997552	0.552433548	0.006266912	0.078532031	0.721710202	0.217511131	0.318775564	-0.150413591	0.493316161	-0.404051804	0.055857111	-0.329330353	0.124904751	-0.027211183	0.90191303	-0.129064624	0.557258887	0.031563763	0.886315453	0.495050411	0.016317808	0.042745643	0.846444665	-0.1030049	0.640003969	-0.241646388	0.266641015	-0.333349276	0.120094201	-0.174979275	0.424543805	0.090225927	0.682235472	0.22331779	0.305703872	-0.037212581	0.866134276	-0.102265694	0.64241918	-0.027476503	0.900961186	-0.13438453	0.540982352
VPS72	darkgreen	-0.236827315	0.276587766	0.012986036	0.953105035	-0.039169514	0.859161044	-0.001729874	0.993749831	0.200002457	0.360201723	-0.096103883	0.662686199	0.292038285	0.176324912	0.276638648	0.20130615	0.391953382	0.064353148	0.226244101	0.299243033	0.328441332	0.125987412	0.03778591	0.86409028	-0.558265325	0.005632548	-0.210137449	0.335855216	0.055124217	0.802731744	0.294487494	0.172558886	0.202044386	0.355215929	-0.033195115	0.88047965	-0.445379346	0.033190796	-0.184687149	0.398877833	-0.08152735	0.711528694	0.268707492	0.2150614	0.043663255	0.843187561	-0.303327583	0.159430347
VSTM1	darkgreen	0.03527935	0.873032544	0.329512079	0.124684273	0.107711985	0.624708134	0.048506859	0.82603731	0.029636236	0.8932181	0.025566921	0.907814733	0.11828413	0.590902077	-0.07711619	0.726538911	0.08360031	0.704510099	0.164160408	0.454169651	-0.036687665	0.868006397	0.265444112	0.220899024	0.762456635	2.35E-05	0.100801984	0.647211897	-0.333361881	0.120079329	-0.285692911	0.186344746	-0.314005904	0.144525566	-0.173654656	0.428113734	0.306415097	0.155014586	-0.010735889	0.961224178	0.148202578	0.499764607	-0.034364127	0.876301449	-0.137216626	0.532408222	-0.074489723	0.735523034
ZBTB42	darkgreen	0.254624102	0.241002086	0.045857143	0.835410417	0.025625882	0.907603022	-0.127525441	0.562008924	-0.274081142	0.205675057	-0.349795193	0.101803452	-0.344809364	0.107116144	-0.456841357	0.028419966	-0.378728906	0.074733497	0.195702665	0.370832713	-0.077873927	0.723953394	0.134123244	0.541776599	0.859369192	1.51E-07	0.354316679	0.097155843	0.358500428	0.092997074	0.149288216	0.496593161	0.027096863	0.902323194	0.318770961	0.13820443	0.22873084	0.293819577	0.088773399	0.687097574	-0.320858769	0.135497947	-0.470022685	0.02362713	-0.015989408	0.94227521	0.131535179	0.549672674
ZEB2	darkgreen	-0.024028443	0.91334103	0.243572741	0.262729586	-0.019644292	0.929109613	-0.286509513	0.185033894	-0.19563529	0.371000717	-0.106155501	0.629749821	-0.01436527	0.948130564	0.282914855	0.190851774	0.241865076	0.266195115	-0.393421962	0.063272196	-0.093997588	0.669667798	-0.268281673	0.215817214	-0.265627652	0.220567938	0.212403877	0.330548443	-0.047418663	0.82988399	0.131413469	0.550045296	0.180740144	0.409206838	-0.01858685	0.932917024	-0.068821521	0.755024987	0.136468151	0.534668007	0.277313612	0.20016367	0.225505977	0.300864675	-0.035081524	0.873738952	0.339272629	0.113251137
ZNF407	darkgreen	0.228219055	0.294930731	0.104861621	0.633953106	-0.047248763	0.830484917	-0.24726961	0.255326478	-0.301694425	0.161801385	-0.14528185	0.508346011	-0.050789334	0.817981607	-0.186379874	0.394493085	-0.184730725	0.398764615	-0.33870595	0.113893206	-0.063705472	0.772752679	-0.11733975	0.59388995	0.595260134	0.002731266	0.366474319	0.085439308	0.174488881	0.425863562	0.016817146	0.93929214	0.137816461	0.530600448	0.058701025	0.790200688	0.258736694	0.23322526	0.307034362	0.154139377	0.039335678	0.858569407	-0.072790341	0.741353957	-0.254610401	0.241028274	0.276103964	0.202214307
ZNF518B	darkgreen	0.204671318	0.348861431	-0.058070013	0.792407832	0.167810115	0.444056851	-0.080311966	0.715654321	-0.299558917	0.164938788	0.040014923	0.856151672	-0.251337247	0.247337672	-0.458111392	0.027926916	-0.372619891	0.079935661	0.01512063	0.945406994	-0.14597282	0.506309425	0.147727446	0.501155723	0.580610026	0.003674688	0.422597852	0.0445444	0.138527776	0.528460448	-0.007745345	0.972020514	0.117784321	0.592482597	0.307716164	0.153179815	0.606107002	0.002172609	0.102066717	0.6430699	-0.025896188	0.906632517	-0.437173954	0.036979929	-0.071480112	0.745859048	0.259909546	0.231037995
ZNF823	darkgreen	0.441570314	0.034909531	0.116583252	0.596288002	-0.09331298	0.671942764	-0.30759021	0.153356763	-0.4439252	0.033838851	-0.289995218	0.179509547	-0.24401074	0.261845386	-0.497393123	0.01574058	-0.32590367	0.129115028	0.14692793	0.50350087	-0.055494302	0.801432943	0.113043995	0.607561057	0.671755235	0.000447874	0.491560855	0.017209422	0.546490566	0.006973495	0.323815362	0.131730412	0.276424767	0.201669095	0.542364439	0.007502017	0.510914768	0.012724889	0.05302788	0.8100982	-0.270172323	0.212474879	-0.500194143	0.01507236	-0.093846298	0.670170297	0.283490616	0.189911631
ZSCAN29	darkgreen	-0.192763283	0.378202803	-0.255063933	0.240162398	0.26107881	0.228870903	-0.000521052	0.998117384	-0.152980757	0.485881151	-0.081597405	0.71129113	-0.419811002	0.046119218	-0.292801358	0.175145541	-0.247711646	0.254450371	0.072754739	0.741476262	-0.14003712	0.523933101	0.080521288	0.714943225	0.289732805	0.179921436	0.25552295	0.239288121	-0.052924114	0.810463241	0.046338398	0.833706375	-0.038827139	0.860380327	0.039171293	0.859154711	-0.002055445	0.992573544	0.202045484	0.355213259	0.111836419	0.611427409	-0.191127801	0.382339453	0.038211614	0.862573135	0.062672228	0.776346674
ADAP2	darkgrey	-0.388776691	0.0667396	-0.079686264	0.717781281	0.370737261	0.081592477	0.077299912	0.725911758	0.802294322	4.13E-06	0.488526524	0.018016502	-0.285849435	0.186092996	0.092011089	0.676276651	0.25540044	0.239521258	-0.143645354	0.513185284	0.436960826	0.037082705	0.265273443	0.221207188	-0.041694546	0.85017857	-0.487223312	0.018372422	-0.332290612	0.121348146	-0.532359024	0.008922937	-0.534817631	0.008554698	-0.651277729	0.000762421	-0.357669086	0.093812727	-0.206202065	0.345189645	-0.349825442	0.101771825	0.121539887	0.580650854	0.238532981	0.273040782	-0.635678716	0.001114892
AK4	darkgrey	0.127291834	0.562731433	0.103310902	0.639005199	0.198377105	0.364199283	0.030928179	0.888590677	0.472007753	0.022965315	0.285508925	0.186640966	0.132413918	0.546985795	0.060533769	0.783799036	0.274952801	0.204178923	-0.324794186	0.130499846	0.042038934	0.848954821	-0.131510665	0.549747717	-0.238120519	0.273895854	-0.318492913	0.138567761	0.101516954	0.644869118	-0.282955459	0.190785371	-0.203431114	0.351853077	-0.188369604	0.389373708	-0.192953502	0.377723344	-0.183377636	0.402288488	-0.258460166	0.233742936	-0.015855424	0.942758144	0.205676051	0.346448805	0.040843163	0.853205299
AKAP17A	darkgrey	0.079492169	0.718441487	0.092396965	0.674991057	-0.469517652	0.023797927	-0.07904879	0.719950348	-0.457822968	0.028038284	-0.549256614	0.006636813	-0.147323774	0.502339106	-0.153517232	0.484334546	-0.184955997	0.398179613	0.103081962	0.639752386	-0.276434064	0.201653309	-0.226428281	0.298839238	0.344048725	0.107944196	0.213233725	0.328618028	0.457646424	0.028106626	0.377758137	0.07554257	0.061739153	0.779596062	0.276468382	0.201595047	0.023087714	0.916722109	0.255899062	0.238573302	-0.082276559	0.708989385	-0.079698238	0.717740562	0.07308401	0.740345326	0.17765194	0.417390125
ANXA2	darkgrey	-0.109281134	0.619641843	0.133405443	0.543961313	0.424716518	0.043375523	-0.09909598	0.652815114	0.643898704	0.000914926	0.272999265	0.207542253	0.162393898	0.459107217	0.205791503	0.346172207	0.482334268	0.019758788	0.295133321	0.171575186	0.543519801	0.007350783	0.450819173	0.030853188	-0.212026064	0.33142957	-0.333440255	0.119986881	-0.24501198	0.259831317	-0.161702338	0.461047754	-0.130870233	0.551709844	-0.250416875	0.249130911	-0.289631013	0.180081384	-0.460485784	0.027023457	-0.322366945	0.133566593	0.057197402	0.795462575	0.060188005	0.785005744	-0.548141999	0.006770819
AP1S2	darkgrey	-0.124633264	0.570983083	0.34346856	0.108578927	0.413352481	0.049935715	0.113399243	0.606425571	0.644606909	0.000899237	0.313431734	0.145300857	-0.012686652	0.954185052	-0.010289333	0.962835943	0.327205657	0.127503454	-0.148557601	0.498726392	0.187276433	0.392181677	0.126465043	0.565291899	-0.100989041	0.646598643	-0.259288602	0.232194314	-0.21938034	0.314531228	-0.409680375	0.052212401	-0.199480732	0.361482117	-0.202475688	0.354168003	-0.054178994	0.806051252	-0.388673865	0.066817958	-0.267961645	0.216386419	-0.108367896	0.622588386	0.137131206	0.532665893	-0.153604908	0.484082021
APOBEC3F	darkgrey	-0.391867623	0.064416705	-0.115616402	0.599358791	0.393856988	0.062954677	0.110799616	0.61475502	0.512966476	0.012311768	0.410067992	0.051968355	-0.312372422	0.146738961	-0.199198252	0.362176467	0.059846782	0.786197073	-0.226638155	0.298379522	0.250795026	0.248393111	-0.019351006	0.930165467	-0.118442268	0.59040238	-0.335263902	0.117850315	-0.082781154	0.707280836	-0.280839747	0.194266467	-0.162643785	0.458407072	-0.395615798	0.061683367	-0.395796305	0.061554014	0.019543412	0.929472778	-0.175882516	0.422118789	0.058799584	0.789856089	0.347185796	0.104559123	-0.379235994	0.074313487
APOO	darkgrey	-0.221517515	0.309720828	-0.096064615	0.662816114	0.287390119	0.183627394	0.051544435	0.815320448	0.612404411	0.001895176	0.385632722	0.069167324	-0.015313342	0.944712233	0.142398391	0.516887533	0.196430615	0.369020334	0.22161687	0.309498301	0.326964339	0.127801053	0.379784712	0.07386101	-0.042037153	0.848961151	-0.400478099	0.058271075	-0.38617349	0.068745039	-0.462828354	0.026155146	-0.184467235	0.399449473	-0.302887288	0.160067161	-0.134746108	0.539884133	-0.423361967	0.044120032	-0.291776365	0.176730986	-0.103244461	0.639222007	0.11280857	0.608314033	-0.428463802	0.041367004
ASGR1	darkgrey	-0.132250289	0.54748566	0.153517482	0.484333825	0.125556649	0.568111045	0.048693844	0.825376721	0.754919777	3.14E-05	0.491364871	0.017260647	0.05710993	0.795768948	0.286512444	0.1850292	0.361738276	0.089870518	0.156157118	0.476760183	0.597602345	0.002601346	0.553652456	0.006129626	-0.188733175	0.388442339	-0.303200885	0.159613413	-0.165689725	0.449917574	-0.305746927	0.155962826	-0.485000279	0.018992688	-0.515315765	0.011852298	-0.28638512	0.185233167	-0.276295153	0.201889258	-0.48590609	0.018737937	0.070633517	0.748774278	-0.125248471	0.569068869	-0.7097223	0.000148858
ATP1B3	darkgrey	-0.3282199	0.126258125	0.309952606	0.15006182	0.170535024	0.436584936	0.068928356	0.75465603	0.695394215	0.000229959	0.551592344	0.006363143	0.259999235	0.230871292	0.40691517	0.05397923	0.672841717	0.000434919	-0.178987065	0.413841332	0.561856461	0.005269277	0.174696596	0.425304286	-0.237958005	0.274233225	-0.384818542	0.069806834	-0.310784083	0.148914109	-0.309656143	0.150472542	-0.298014953	0.167233374	-0.495118627	0.01630076	-0.308649421	0.15187319	-0.37029466	0.081985707	-0.308233738	0.152454201	0.337993035	0.114704732	-0.018272664	0.934048556	-0.450558359	0.030962193
ATP7A	darkgrey	-0.046277701	0.833921255	0.163239351	0.456740626	-0.255882716	0.238604339	-0.111659822	0.611993673	-0.702471393	0.000186082	-0.645586434	0.000877918	-0.177130026	0.418781886	-0.069501177	0.752678662	-0.213124923	0.32887074	-0.141868615	0.518464314	-0.642336663	0.000950361	-0.613966918	0.001831204	0.262352509	0.226525555	0.196283181	0.369386986	0.001540649	0.994433502	0.251990146	0.246070661	0.365244371	0.08657403	0.330752733	0.123186557	0.039906583	0.856537219	0.349055173	0.102579454	0.559485718	0.005506822	0.152282564	0.487897674	0.127477186	0.562158134	0.627121812	0.001361624
BCOR	darkgrey	0.25175122	0.246533829	0.173770462	0.427800988	-0.48917036	0.017842738	-0.103349042	0.638880754	-0.824612464	1.30E-06	-0.563187542	0.005139701	0.070721977	0.74846951	-0.440163443	0.03556185	-0.311502956	0.147926843	-0.041491667	0.850899635	-0.361560282	0.090040331	-0.357879925	0.093605366	0.359666003	0.091862389	0.552968663	0.00620633	0.546084293	0.007024121	0.606956542	0.002133285	0.494132755	0.016548552	0.573127054	0.004253775	0.295151335	0.171547803	0.422987787	0.044327444	0.235827967	0.278679393	-0.0971325	0.659286509	-0.074937692	0.733988297	0.51345109	0.012215812
BLVRA	darkgrey	0.059530558	0.787301532	0.15700561	0.474338523	0.335518548	0.117554189	-0.028835115	0.896089219	0.657829792	0.000645835	0.187480291	0.391657177	-0.335028836	0.118124152	-0.067896887	0.758220395	0.035681179	0.871597962	0.042283327	0.848086601	0.151372399	0.490532682	0.222365709	0.307824246	0.228714753	0.293854464	-0.383627592	0.070750366	-0.073840548	0.737748838	-0.474576442	0.02213113	-0.396811736	0.060830217	-0.246606603	0.256644181	-0.188593238	0.388800669	-0.370791333	0.081544533	-0.56603586	0.004871358	-0.330887748	0.123024355	0.401849671	0.057335297	-0.308560782	0.151996952
BLVRB	darkgrey	-0.025589276	0.907734463	-0.037052127	0.866706464	0.267374608	0.217433126	0.070771355	0.748299408	0.73810213	5.81E-05	0.258801628	0.23310381	-0.213703489	0.327528256	0.037694785	0.864415099	0.040187061	0.855539157	0.151902529	0.488997049	0.270904644	0.211189622	0.38335542	0.070967346	-0.189764107	0.385808224	-0.425031544	0.04320379	-0.207189313	0.3428337	-0.427642606	0.041800793	-0.356882205	0.09458964	-0.303070299	0.15980225	-0.205285159	0.347386266	-0.379337995	0.074229218	-0.464896308	0.025407309	-0.19272265	0.378305265	0.14133421	0.5200572	-0.489781241	0.017679127
BRSK1	darkgrey	-0.12481332	0.570422543	0.287433679	0.183558012	0.183138379	0.402913383	-0.194603248	0.37357962	0.630762636	0.001251481	0.141865873	0.518472481	0.043438644	0.843984598	0.593840906	0.002812625	0.547723059	0.006821765	0.111201951	0.613462853	0.136258953	0.535300414	0.08484856	0.700294972	-0.407476129	0.053617121	-0.611734638	0.001923174	-0.507747516	0.01338487	-0.457952269	0.027988314	-0.090575498	0.681067156	-0.329779914	0.124359835	-0.296756547	0.169119934	-0.539949311	0.007826502	-0.120966733	0.582449907	0.159541496	0.467138399	0.237772862	0.274617894	-0.243990422	0.26188636
C16orf72	darkgrey	0.156144321	0.476796754	-0.033788014	0.878360159	-0.263323848	0.224747675	-0.177574419	0.417596686	-0.748486747	3.99E-05	-0.411160428	0.051285303	-0.229915368	0.291257799	-0.002740641	0.990097992	-0.348157655	0.103526449	0.158561405	0.469914485	-0.331522798	0.122263505	-0.161252358	0.462312686	0.041906777	0.849424388	0.453406885	0.029788125	0.074085652	0.736908219	0.441681848	0.034858224	0.502796627	0.014472404	0.58354037	0.003466754	0.321947485	0.134101756	0.106666357	0.628093303	0.202194178	0.354851778	-0.147568538	0.501621406	-0.154624153	0.481151232	0.495560414	0.016190703
C6orf62	darkgrey	0.029671537	0.893091613	0.159799801	0.466408162	-0.453479213	0.029758782	-0.048764287	0.825127886	-0.591293983	0.002963766	-0.397254064	0.060516977	0.179552358	0.412343774	-0.112311764	0.60990427	-0.150704304	0.492471376	-0.273978113	0.205852385	-0.314955491	0.143249807	-0.48328296	0.019483363	0.098796573	0.653800378	0.226541289	0.298591647	0.183820649	0.401132841	0.347911894	0.103786877	0.42479553	0.0433324	0.25242015	0.245238506	0.20561544	0.346594067	0.395748706	0.061588103	0.305746869	0.155962908	0.250228919	0.249498153	-0.086833517	0.693609729	0.351113336	0.10043195
CALML4	darkgrey	-0.303170566	0.159657242	0.076360369	0.729120772	0.233631606	0.283311293	0.263510675	0.224406779	0.662874425	0.000566844	0.513148742	0.012275606	-0.081822802	0.710526958	0.069328868	0.753273311	0.10043144	0.648427353	-0.132143619	0.547811636	0.137310243	0.532125891	0.085613232	0.697717011	-0.034758905	0.874891176	-0.549925246	0.006557489	-0.292552544	0.175529496	-0.596165871	0.00268039	-0.468115931	0.024277175	-0.552689639	0.006237858	-0.19015511	0.38481183	-0.055083034	0.802876303	-0.227181514	0.297191362	0.142708448	0.515965773	0.082110575	0.709551702	-0.480895825	0.020182394
CARD9	darkgrey	-0.226941838	0.2977151	0.166875296	0.446635684	0.142292073	0.517203785	0.433625249	0.038720735	0.5809573	0.003649511	0.411619859	0.051000128	-0.33467963	0.118531809	-0.300369509	0.163742944	-0.236280563	0.277730881	-0.377877288	0.075442911	0.231172753	0.288553726	0.010796078	0.961006948	0.125318013	0.56885267	-0.175466538	0.423234669	0.09898887	0.653167518	-0.32729759	0.127390212	-0.391251933	0.064874406	-0.384399498	0.070137724	-0.319597021	0.137129012	0.098482248	0.654835331	-0.432813499	0.03912785	-0.091801129	0.676976526	0.009390263	0.966081396	-0.294966652	0.171828677
CBFB	darkgrey	0.384510816	0.070049709	-0.149560365	0.495799703	-0.19614119	0.369740304	-0.135305677	0.538186595	-0.657928741	0.000644199	-0.384126739	0.070353744	0.085322384	0.698697175	-0.145551728	0.50755009	-0.224528679	0.303020103	0.186811405	0.393379609	-0.17135979	0.434336672	-0.021620943	0.921996602	-0.085653375	0.697581765	0.547771429	0.006815866	0.262982701	0.225371033	0.543811433	0.007313011	0.467030347	0.024653631	0.724327894	9.30E-05	0.362614183	0.089038347	-0.110094299	0.617022939	0.090599067	0.680988411	-0.316232407	0.141546928	-0.068390036	0.756515659	0.525124326	0.010083254
CCDC117	darkgrey	0.047188803	0.830697014	0.052329297	0.812556496	-0.524808498	0.01013661	-0.23802346	0.274097313	-0.791617155	6.82E-06	-0.594434287	0.002778363	0.080571088	0.71477408	-0.133231884	0.544490169	-0.211268863	0.333199727	-0.072408409	0.742666348	-0.338515106	0.114110036	-0.507923675	0.013347442	0.211507352	0.332641587	0.255535617	0.239264023	0.382672991	0.071513616	0.483442029	0.019437487	0.625361839	0.001417765	0.433857823	0.038604709	0.191964631	0.380219646	0.415298223	0.04876102	0.370007301	0.082241774	0.179676081	0.412016407	-0.042316201	0.847969829	0.421028006	0.045426249
CD33	darkgrey	-0.134290954	0.541266739	0.136372261	0.534957841	0.218767726	0.315918457	-0.120157991	0.584992525	0.700958608	0.000194794	0.301734071	0.161743536	0.022928962	0.917292819	0.132001134	0.548247196	0.37080188	0.081535184	-0.005262975	0.980985946	0.397350009	0.060449195	0.28103648	0.193940962	-0.173820059	0.427667081	-0.448457969	0.031851224	-0.184380498	0.399675062	-0.407487166	0.053610016	-0.198759059	0.363257564	-0.367790856	0.084237078	-0.092858231	0.673455448	-0.338747761	0.113845742	-0.255204334	0.23989476	0.091960574	0.676445013	-0.040451312	0.854599031	-0.472877485	0.022680085
CD40	darkgrey	0.02781706	0.899739619	0.131093321	0.551025996	0.218461939	0.316612281	0.186531141	0.394102572	0.615847721	0.001756643	0.563022524	0.005155618	-0.016404799	0.940778092	0.13371466	0.543019676	0.314100415	0.144398232	-0.098934189	0.653347451	0.184925089	0.398259849	0.136373038	0.534955491	-0.043888645	0.842387908	-0.397951142	0.060025845	-0.360625031	0.090936528	-0.520459965	0.010895218	-0.49704112	0.015826234	-0.36150503	0.090093093	-0.209644749	0.33701554	-0.43875024	0.036226758	-0.255306293	0.239700522	-0.049117613	0.823880032	0.317175988	0.140297872	-0.180982819	0.408567557
CD68	darkgrey	-0.346817538	0.104952397	0.192245373	0.379509988	0.30110087	0.162669192	0.190494784	0.383947424	0.862287485	1.23E-07	0.530181409	0.009259939	-0.099577278	0.651232481	0.215507968	0.32336242	0.425732311	0.042823683	-0.330769785	0.123166063	0.363251876	0.08843612	0.057755979	0.793506831	-0.179237783	0.41317677	-0.548059138	0.00678087	-0.248668155	0.252561231	-0.527153839	0.009745879	-0.610861262	0.001960209	-0.663042918	0.000564356	-0.512849246	0.012335073	-0.215033518	0.324454627	-0.387340875	0.067840122	0.238126218	0.273884028	0.129298819	0.556537735	-0.476597082	0.021492216
CD86	darkgrey	-0.39286454	0.063680839	0.129721492	0.555237273	0.480661592	0.020252062	0.333438922	0.119988453	0.794722978	5.91E-06	0.457798249	0.028047845	-0.217462311	0.318886881	0.111309212	0.613118553	0.263077038	0.225198543	-0.103809295	0.637379775	0.297125799	0.168564837	0.118210438	0.591134995	-0.176548272	0.420336198	-0.443474182	0.034041873	-0.244384113	0.261093153	-0.431228509	0.039932463	-0.510431077	0.012823918	-0.462208828	0.026382581	-0.530360127	0.009231891	-0.301475432	0.162121187	-0.450422541	0.031019077	-0.000112816	0.999592382	0.239476886	0.271090349	-0.425681996	0.042850887
CEP44	darkgrey	0.285063343	0.187359693	-0.023515579	0.915184139	-0.375014267	0.077865215	-0.257036959	0.236419181	-0.838363758	5.90E-07	-0.484184886	0.019224401	-0.12369	0.573923542	-0.210737942	0.334444259	-0.345051902	0.106853093	0.027915885	0.899385179	-0.329753838	0.124391395	-0.186234148	0.394869501	0.188130026	0.389988126	0.556084682	0.005863166	0.306776358	0.154503591	0.53223771	0.008941441	0.445417138	0.033174086	0.562754714	0.005181539	0.450839402	0.030844747	0.314052573	0.144462679	0.356628909	0.094840741	-0.055277583	0.80219345	-0.27466336	0.20467491	0.525401041	0.010036695
CLECL1	darkgrey	0.184173687	0.40021323	0.305137742	0.156830901	0.302081778	0.161236804	-0.013751486	0.950344071	0.492858692	0.016873305	0.543804324	0.00731393	0.191376312	0.38170924	0.314754389	0.143519315	0.431537867	0.039774407	0.152288734	0.487879835	0.161499001	0.46161913	0.378475601	0.074943975	0.001609193	0.994185851	-0.218730286	0.316003356	-0.420050414	0.045982249	-0.494706791	0.016403903	-0.41768253	0.047350966	-0.235690046	0.27896884	0.070916024	0.747801099	-0.506677677	0.013614023	-0.170586794	0.436443631	-0.134489546	0.540663281	-0.014260017	0.948510114	-0.113881124	0.604886731
CNFN	darkgrey	-0.113491247	0.606131641	0.081326581	0.71220967	0.326545436	0.128318842	-0.040517017	0.854365302	0.531980055	0.008980845	0.510388944	0.012832574	0.222946549	0.306529589	0.500742227	0.014944353	0.380653796	0.073148629	0.166021153	0.448998843	0.338904769	0.113667634	0.401712845	0.057428126	-0.062877567	0.775632074	-0.346847272	0.104920604	-0.57979404	0.003734422	-0.545861167	0.007052055	-0.20962277	0.337067358	-0.428737446	0.04122324	0.070642033	0.748744935	-0.378466701	0.074951379	-0.044847578	0.83898743	0.102221861	0.642562507	0.011137746	0.959773872	-0.397846842	0.060099135
COPRS	darkgrey	-0.17379312	0.427739812	-0.062123017	0.77825884	0.173247926	0.429213137	0.082386205	0.70861801	0.549737377	0.006579697	0.311760428	0.147574372	0.343998356	0.107999194	0.426946319	0.042171386	0.411753602	0.050917344	0.186950829	0.393020232	0.366187163	0.08570323	0.337882656	0.114830754	-0.384375656	0.070156587	-0.403803388	0.056022374	-0.461661975	0.026584649	-0.327004563	0.127751413	-0.202835235	0.353295803	-0.352211528	0.099299759	-0.184661275	0.398945066	-0.381310935	0.072613443	-0.013857538	0.949961587	0.252025868	0.246001461	-0.295658561	0.170778031	-0.405990375	0.054580323
COQ10A	darkgrey	-0.212984119	0.329197955	0.310913154	0.148736507	-0.121232013	0.581616929	0.118330975	0.590754033	0.612595512	0.001887252	0.323579423	0.132028273	0.181255351	0.407850281	0.265168614	0.221396611	0.350951888	0.100599196	-0.297292435	0.168314749	0.380945751	0.072910488	-0.071771337	0.744856998	-0.212110784	0.331231865	-0.506118802	0.013735	-0.171615148	0.433641841	-0.340908971	0.111411925	-0.177528466	0.417719159	-0.457297224	0.028242198	-0.391230143	0.064890649	-0.20229996	0.354594747	-0.218246453	0.317101774	0.357450518	0.094028049	-0.002913032	0.989475172	-0.354770597	0.096698093
CPSF2	darkgrey	0.285701792	0.186330457	0.12673779	0.564446664	-0.263177195	0.225015506	-0.616150186	0.001744896	-0.675961979	0.000399495	-0.800863075	4.42E-06	-0.214697871	0.325228644	-0.047272391	0.830401339	-0.193240248	0.377001236	0.371446055	0.080965699	-0.280116317	0.195466607	-0.040676582	0.85379774	0.168196205	0.44299407	0.370378105	0.081911462	0.267546204	0.217126816	0.510872377	0.012733543	0.644966886	0.000891352	0.584085763	0.003429169	0.242359053	0.265189659	0.127739645	0.561346788	0.140688637	0.521984557	-0.176696826	0.419938998	-0.062397006	0.777304745	0.315735415	0.142207989
CRKL	darkgrey	0.120078512	0.585242658	0.05385528	0.807188846	-0.391204454	0.064909804	0.068722852	0.75536579	-0.824798653	1.29E-06	-0.454790243	0.029230881	-0.134593523	0.540347453	-0.356748539	0.094722086	-0.505710329	0.013823975	-0.213836019	0.327221205	-0.502042431	0.014644228	-0.48001148	0.020446444	0.255046944	0.240194797	0.53325945	0.008786584	0.428305232	0.041450491	0.502088266	0.014633739	0.379058219	0.07446053	0.493472325	0.016716253	0.257474658	0.23559399	0.520712842	0.010849861	0.229107434	0.293003604	-0.086021309	0.696342569	-0.095991407	0.663058337	0.590444959	0.003015649
CROT	darkgrey	0.164690935	0.452692216	-0.15512464	0.47971539	-0.009708645	0.964932042	-0.256944326	0.236594064	-0.642138972	0.000954928	-0.520669087	0.010857698	-0.254809134	0.240648606	-0.417610884	0.047392869	-0.522311399	0.010566718	0.165032744	0.451741662	-0.352010276	0.099506532	-0.027111615	0.902270267	0.290389769	0.178891477	0.548261523	0.006756342	0.360995194	0.090581031	0.372135921	0.080359142	0.440648009	0.035336095	0.455457099	0.028965241	0.366373791	0.085531633	0.423522721	0.044031157	0.204642549	0.348930658	-0.354434655	0.097036717	-0.093091753	0.672678502	0.283135368	0.190491331
CTCF	darkgrey	0.194258823	0.374442564	-0.0858379	0.696960194	-0.19889197	0.3629302	-0.285141044	0.187234224	-0.760824992	2.50E-05	-0.441546805	0.034920354	0.249659349	0.250613163	-0.137989439	0.530079667	-0.156115857	0.476878105	0.075618495	0.731657758	-0.0695395	0.752546426	-0.101895952	0.643628557	0.179740071	0.411847147	0.562005576	0.005254626	0.29465068	0.172309958	0.564096087	0.005052796	0.622452351	0.001514901	0.453843623	0.029611293	0.366757759	0.085179399	0.35607388	0.095392687	0.377813103	0.075496583	0.066775741	0.762100054	-0.409648944	0.052232229	0.296397325	0.169661168
DCTN5	darkgrey	0.272368491	0.208636137	-0.239242261	0.271574337	-0.219103319	0.315158066	-0.226052578	0.299663284	-0.563966502	0.005065115	-0.435610138	0.037739287	0.23776905	0.274625819	-0.103411915	0.638675633	-0.021188468	0.923552394	0.097647297	0.657587492	0.018747087	0.932339982	-0.069009901	0.754374446	-0.125554962	0.568116285	0.387502975	0.067715188	0.376843601	0.076310816	0.642359397	0.000949837	0.322032984	0.13399255	0.28321507	0.190361168	0.01553896	0.943898891	0.315613941	0.142369899	0.223274779	0.305799467	0.146423822	0.504982277	-0.160893159	0.463323712	0.085975688	0.69649618
DDRGK1	darkgrey	0.062889801	0.775589503	-0.024026824	0.913346847	-0.058600053	0.790553762	0.068953461	0.754569337	0.624777553	0.001436833	0.295743744	0.170648993	0.44728812	0.0323551	0.025955394	0.906419962	0.201137715	0.357424753	0.115930158	0.598361549	0.417369188	0.047534439	0.414680621	0.049131531	-0.19602496	0.370029663	-0.356082342	0.095384255	-0.114588499	0.602630743	-0.294638126	0.172329101	-0.173499424	0.428533151	-0.339960514	0.11247529	0.032070467	0.884502203	-0.246408798	0.257038156	-0.206440171	0.344620561	0.065105986	0.767888397	-0.104161187	0.636233112	-0.559316464	0.005524117
DDX19A	darkgrey	0.130082861	0.554126521	-0.308984444	0.151406056	-0.326425948	0.128466812	-0.305919458	0.155717587	-0.431937733	0.039570837	-0.423904133	0.043820849	-0.282188608	0.192042162	-0.289925676	0.179618638	-0.445099854	0.033314585	0.192504001	0.378856899	-0.045442623	0.836878734	0.031088971	0.888015002	0.330992955	0.122898071	0.242693589	0.264510112	0.507397884	0.013459409	0.338222641	0.114442908	0.259942004	0.230977655	0.192859138	0.37796115	0.071053979	0.747326006	0.422945018	0.0443512	-0.023825809	0.914069198	-0.1403447	0.523012765	-0.116130338	0.597725664	-0.052683806	0.811308775
DENND6B	darkgrey	-0.005116476	0.98151513	0.146967895	0.503383517	0.331256555	0.122582074	0.153218344	0.485195905	0.693510674	0.000243048	0.338923679	0.113646197	-0.126667922	0.564663129	-0.006542762	0.976363469	0.168044575	0.443411296	0.23881367	0.272459855	0.265769959	0.22031146	0.418372338	0.046949002	-0.100492537	0.648226885	-0.358624846	0.092875459	-0.297170577	0.168497609	-0.399457653	0.058974879	-0.401464009	0.057597244	-0.314672827	0.143628723	-0.231016676	0.288888522	-0.374422956	0.078372726	-0.350091899	0.101493538	-0.160250768	0.46513467	0.184057343	0.400516158	-0.468400339	0.024179315
DESI2	darkgrey	0.161053385	0.462872589	-0.098650601	0.654280931	-0.426775752	0.042262561	-0.436761883	0.037178843	-0.817996222	1.86E-06	-0.659108047	0.000624975	-0.020299161	0.926752448	-0.056798667	0.796859395	-0.240614961	0.268750482	0.235868813	0.278593707	-0.285258302	0.18704499	-0.153832575	0.483426598	0.154781363	0.480699981	0.423006399	0.04431711	0.185820004	0.395940344	0.51992837	0.010991076	0.658291029	0.00063824	0.499749295	0.015176912	0.26366105	0.224132646	0.280214066	0.195304152	0.389099053	0.066494398	-0.007309928	0.973592876	-0.142281307	0.517235812	0.35601314	0.095453234
DHRS4-AS1	darkgrey	0.252069724	0.245916521	0.096862558	0.660178071	0.288762253	0.181450479	-0.360895562	0.090676614	-0.441754476	0.034824847	-0.338058689	0.11462982	-0.112502626	0.609293133	0.013548852	0.951074916	0.021826472	0.921257325	0.29536111	0.171229156	-0.157265671	0.473597546	0.063263183	0.774290569	0.154150213	0.482512908	0.337022074	0.115816762	-0.04309107	0.84521827	0.287612717	0.183273026	0.397731426	0.060180316	0.452526253	0.030147243	0.317383535	0.14002419	-0.103496131	0.638400917	0.266098585	0.219719937	-0.153025333	0.485752548	-0.10858928	0.621873577	0.375706151	0.077274533
DHX16	darkgrey	0.09718119	0.659125746	-0.062837742	0.775770657	-0.386163338	0.068752949	-0.059329357	0.788004466	-0.586646349	0.003257262	-0.574353523	0.004153933	-0.095566244	0.664465724	-0.369227143	0.082940003	-0.483315045	0.019474103	-0.151989309	0.488745901	-0.453737871	0.029654034	-0.566815401	0.004799995	-0.020949711	0.92441142	0.128635952	0.558579979	0.372968163	0.07963196	0.367828243	0.084203123	0.657447932	0.000652182	0.458414269	0.027810348	0.082961767	0.706669616	0.381424103	0.072521577	0.318905279	0.138029157	0.002458049	0.991118961	0.082101426	0.7095827	0.452852245	0.030013906
DNAJC4	darkgrey	-0.163455171	0.456137523	-0.205505427	0.346857821	0.151817088	0.489244383	-0.04629161	0.833872013	0.626820348	0.001371104	0.472142997	0.022920773	0.20170073	0.356052201	0.346168986	0.105647649	0.429354063	0.040900726	0.086616067	0.694341023	0.494144333	0.016545624	0.386550886	0.068451495	-0.344197478	0.107781891	-0.476914656	0.021393167	-0.376713067	0.076420949	-0.361263524	0.090323981	-0.264157411	0.223229354	-0.406373856	0.054330446	-0.064830359	0.768845048	-0.409242602	0.052489091	-0.149897849	0.494816627	0.263417528	0.224576697	-0.201446884	0.356670661	-0.506047709	0.013750452
DPYSL2	darkgrey	-0.0067551	0.97559659	0.253977382	0.242240225	0.314843654	0.143399641	-0.288441331	0.18195803	0.514283741	0.012052375	0.081551212	0.711447773	0.070177754	0.750345068	-0.01858207	0.932934238	0.528204467	0.009574921	0.021649997	0.921892094	0.296014126	0.170239854	0.231687136	0.28745205	-0.054164133	0.806103468	-0.159520059	0.467199028	0.141392798	0.519882453	-0.094322549	0.668588926	-0.120220005	0.584797391	-0.163227762	0.456773024	-0.166236866	0.448401411	-0.243007379	0.263873719	-0.322125282	0.133874729	-0.058131897	0.792191308	0.086597788	0.694402509	-0.250359211	0.249243542
DSCR3	darkgrey	0.101828747	0.643848469	-0.254345747	0.241534487	-0.085757668	0.697230434	0.011328446	0.959085679	-0.678738938	0.000370092	-0.56912021	0.004594102	-0.358668727	0.092832595	-0.464532548	0.0255376	-0.429855523	0.040639907	0.070796675	0.748212185	-0.334563473	0.118667635	-0.234215177	0.282075917	0.502760026	0.014480704	0.436095593	0.037502257	0.311605579	0.147786284	0.483860857	0.019317114	0.086518343	0.694669761	0.416937588	0.047788063	0.003574137	0.987086762	0.327775966	0.126802121	0.060806364	0.782848028	-0.184367175	0.39970972	0.154282626	0.482132277	0.331569507	0.122207678
DUSP3	darkgrey	-0.350074289	0.101511913	0.121948012	0.579371278	0.251343922	0.247324696	0.208695799	0.339257067	0.540134574	0.007801206	0.501799587	0.014699907	-0.006512448	0.976472951	0.106155401	0.629750144	0.364754236	0.087029343	-0.506173385	0.013723147	0.15769812	0.472366699	-0.216366458	0.321391788	-0.34371655	0.108307279	-0.271925544	0.209406601	0.109557909	0.61874995	-0.267028105	0.218052532	-0.342825222	0.109285965	-0.368885107	0.083247519	-0.378391432	0.075014013	-0.061657524	0.779880504	-0.240585077	0.268811758	0.124546459	0.571253402	0.194630684	0.373510929	-0.072871705	0.741074462
EBLN2	darkgrey	-0.120079847	0.585238459	-0.166853179	0.446696792	-0.051845815	0.814258862	-0.110985039	0.614159365	-0.577237688	0.00392687	-0.424237029	0.043637935	0.033034275	0.881054759	0.16150502	0.46160221	-0.291051653	0.177857921	0.147559157	0.501648905	-0.309760766	0.150327506	-0.206453612	0.344588453	-0.046825844	0.831981152	0.169628494	0.43906323	-0.250145234	0.249661778	0.210851263	0.33417839	0.490712265	0.017432116	0.18811095	0.390037073	0.096281323	0.662099281	0.319225529	0.137611901	0.677336747	0.000384696	0.238946482	0.272185254	-0.201413256	0.356752636	0.239067239	0.271935731
EFR3A	darkgrey	0.200643588	0.358631904	-0.294813604	0.172061681	-0.266161303	0.219607165	-0.167013387	0.446254243	-0.677413831	0.000383881	-0.500429923	0.015017184	-0.483407738	0.01944737	-0.39836991	0.059732274	-0.553811849	0.006111861	-0.137953328	0.530188366	-0.413783971	0.049673337	-0.457266594	0.028254115	0.245550844	0.258751476	0.230527465	0.289939486	0.388915754	0.066633738	0.400907389	0.057976931	0.284946796	0.187547994	0.397678227	0.060217763	0.023971059	0.913547231	0.370672874	0.081649593	0.124861111	0.570273807	-0.118778319	0.589341095	0.321585517	0.134564803	0.414535216	0.049219079
EIF4ENIF1	darkgrey	0.170530261	0.436597938	0.128191532	0.559951093	-0.501976656	0.014659292	-0.277651979	0.199592587	-0.58082999	0.003658724	-0.734814067	6.52E-05	-0.072128781	0.743627646	-0.095953943	0.663182308	-0.211732424	0.332115361	0.174015867	0.427138649	-0.314906955	0.14331482	-0.329965354	0.124135563	0.205703072	0.346384056	0.178184989	0.41597128	0.472262792	0.022881377	0.508369845	0.013253028	0.47772089	0.02114336	0.431053306	0.040022196	-0.039911084	0.856521201	0.253268331	0.24360245	0.01252787	0.954757883	-0.045341108	0.837238403	0.059536216	0.787281767	0.289671223	0.180018189
ENOX2	darkgrey	0.197463253	0.366458144	-0.198242548	0.364531375	-0.239376361	0.271297646	-0.201814912	0.355774216	-0.740087005	5.41E-05	-0.442054738	0.034687123	0.133040989	0.545072123	-0.244637673	0.260583097	-0.213345164	0.328359311	0.1514337	0.490354988	-0.028254534	0.898170741	0.098528932	0.65468158	0.441620186	0.034886582	0.667093157	0.000507316	0.233727453	0.283108158	0.545415817	0.007108086	0.314977726	0.143220031	0.4034496	0.056258389	0.45655842	0.028530747	0.287147662	0.184013911	0.291411401	0.177297891	-0.044387015	0.840620291	-0.343902001	0.108104462	0.23432668	0.28184026
ENSA	darkgrey	-0.285680678	0.186364431	0.118654351	0.589732504	0.421331772	0.045254557	-0.111301589	0.613143018	0.696227347	0.000224367	0.444387731	0.033631642	0.173448872	0.428669784	0.453381196	0.029798553	0.593771671	0.002816645	0.092350696	0.675145165	0.553703774	0.006123902	0.435467691	0.037809062	-0.128605765	0.558673064	-0.33535409	0.117745373	-0.460534073	0.027005328	-0.409852159	0.052104135	-0.203719252	0.351156686	-0.523941457	0.010284286	-0.177825493	0.41692788	-0.332035503	0.121651725	-0.17094301	0.435472014	0.229358239	0.292460963	-0.130614026	0.552495692	-0.545044975	0.007155024
FAM217B	darkgrey	0.267349946	0.217477172	-0.16765777	0.444476577	-0.266497663	0.219003022	-0.150129984	0.49414099	-0.776046796	1.35E-05	-0.372951522	0.079646451	-0.183432191	0.402146076	-0.196444885	0.368984856	-0.377180382	0.076027223	-0.05530541	0.802095788	-0.159279665	0.467879204	-0.214585168	0.325488791	0.034416426	0.8761146	0.648304988	0.000821005	0.549117049	0.00665347	0.673179724	0.000430955	0.46204244	0.026443932	0.670728291	0.000460424	0.224769756	0.302487527	0.202060011	0.355177934	0.001986328	0.992823262	-0.234067019	0.282389236	-0.199206971	0.362155024	0.569955848	0.004521305
FCN1	darkgrey	-0.049213073	0.823542963	0.288900536	0.181232079	-0.085704569	0.697409301	-0.024863015	0.910342705	0.560957358	0.005358337	0.168051375	0.443392581	0.232348494	0.286039463	0.47756262	0.021192213	0.506255601	0.013705307	-0.073693463	0.738253427	0.30541452	0.156436079	-0.012986728	0.953102539	-0.393904704	0.062919925	-0.487133636	0.018397122	-0.236006687	0.278304604	-0.258692612	0.233307734	-0.059693342	0.786732936	-0.265505017	0.220789121	-0.403367826	0.05631305	-0.460944127	0.026851777	-0.231176015	0.288546731	0.230626531	0.289726472	0.113549173	0.605946612	-0.189766368	0.38580246
GABPA	darkgrey	-0.122750537	0.576858743	0.183717699	0.401401232	-0.305330399	0.156556003	0.159003476	0.468661286	-0.538120853	0.008079829	-0.271207666	0.21065933	-0.248307126	0.253273211	-0.129755342	0.555133183	-0.182675335	0.4041243	-0.26398042	0.223551171	-0.323967618	0.131538453	-0.358922048	0.092585432	-0.040853981	0.853166827	0.548568162	0.006719319	0.214614695	0.325420623	0.429085611	0.041040893	0.168718129	0.441559523	0.369505637	0.082690247	-0.013144743	0.952532541	0.253731746	0.242711577	0.127902013	0.560845122	-0.068395642	0.756496287	-0.105674992	0.63130951	0.556721082	0.005795063
GCLM	darkgrey	-0.094118414	0.66926658	-0.125514473	0.568242085	-0.391013967	0.065051972	-0.211399042	0.332894999	-0.73248683	7.06E-05	-0.564764448	0.004989653	0.046491469	0.833164528	0.032602714	0.882598155	-0.249294776	0.251328552	0.024803293	0.910557224	-0.137187466	0.532496178	-0.275009552	0.204081769	0.016134118	0.941753638	0.400063762	0.058556061	0.204304279	0.349745245	0.579352271	0.0037671	0.601815863	0.002380765	0.270917114	0.211167781	-0.030228056	0.891097917	0.491193169	0.017305628	0.453844918	0.02961077	0.254224644	0.241766356	-0.25598471	0.238410719	0.236967326	0.276295517
GLE1	darkgrey	0.111431514	0.61272607	0.1639409	0.454781686	-0.351044831	0.10050289	-0.066878121	0.761745541	-0.664666465	0.000540862	-0.657623259	0.000649261	-0.081256918	0.712446005	-0.373708429	0.078989314	-0.342023837	0.110171406	-0.101705625	0.644251433	-0.456521866	0.028545085	-0.519402	0.011086673	0.094468388	0.668104947	0.3495036	0.102108704	0.560877561	0.005366301	0.567198168	0.004765277	0.512036099	0.01249772	0.494732	0.016397574	-0.007664408	0.972312782	0.472504854	0.022801939	0.216355627	0.321416605	-0.034520799	0.875741723	-0.015252437	0.944931803	0.4874969	0.018297234
GLS	darkgrey	0.392238485	0.064142201	0.102647395	0.641171608	-0.2161477	0.321893248	-0.191003168	0.382655739	-0.665168103	0.000533775	-0.377360457	0.075875915	0.38304053	0.071219014	-0.141305571	0.52014263	-0.218007082	0.317646059	0.158151109	0.471079143	-0.136076836	0.535851241	0.001245186	0.995501024	0.090826749	0.680227875	0.640092062	0.001003334	0.418386103	0.046941008	0.535614684	0.008438053	0.616837637	0.001718447	0.565375173	0.004932533	0.397992917	0.059996509	0.249138473	0.251635665	0.257292905	0.235936419	-0.187347552	0.391998652	-0.507744619	0.013385486	0.443715904	0.033932944
GOLGA5	darkgrey	0.233639799	0.283293926	-0.008635175	0.968807507	-0.281930617	0.192466248	-0.309617778	0.150525751	-0.591808855	0.002932672	-0.611532105	0.001931709	-0.070035173	0.75083667	-0.270357846	0.212148783	-0.261847219	0.227454071	0.023367275	0.915717189	-0.321684407	0.134438185	-0.360841434	0.090728573	0.163152396	0.456983739	0.200109027	0.359940508	0.297055038	0.168671114	0.365980851	0.085893225	0.698755181	0.000208116	0.543140981	0.007400088	0.261721652	0.2276852	0.165324285	0.450931729	0.223536585	0.305217866	-0.079400906	0.718751979	0.071373625	0.746225548	0.426025935	0.042665197
GPBAR1	darkgrey	-0.171239324	0.434664668	-0.037737488	0.864262881	0.249481211	0.250962552	0.107601486	0.625065522	0.690630649	0.000264311	0.2100467	0.336068753	-0.332025375	0.121663789	0.112488712	0.609337677	0.144031312	0.512041973	-0.072199941	0.74338298	0.123686612	0.573934115	-0.042526233	0.847223834	-0.139598664	0.525246368	-0.61906547	0.001635062	-0.09700912	0.659693953	-0.423199135	0.044210198	-0.396488888	0.061059631	-0.325851969	0.129179323	-0.483536789	0.0194102	-0.370886109	0.08146055	-0.522791579	0.010482864	-0.082360828	0.708703957	0.507403564	0.013458195	-0.311455366	0.147992057
HIST1H1C	darkgrey	-0.238850647	0.272383384	-0.205446547	0.346999035	0.473595835	0.022446656	0.105183464	0.63290654	0.473133561	0.02259665	0.371372607	0.081030479	0.083053702	0.706358562	-0.014754115	0.946728451	0.058597989	0.790560981	0.153087964	0.485571886	0.283875224	0.189285379	0.398085693	0.059931399	0.190754838	0.383286378	-0.244436648	0.260987422	-0.377334977	0.075897311	-0.475541114	0.021824226	-0.178507804	0.415113311	-0.371766978	0.080683104	0.066371525	0.763500184	-0.101959234	0.643421508	0.051722944	0.814691627	0.017388648	0.93723297	-0.189643609	0.386115585	-0.408573806	0.052913988
HLA-DMA	darkgrey	-0.036015482	0.870404751	0.107743936	0.624604809	0.434100745	0.038483813	0.117453449	0.593529884	0.67509463	0.000409083	0.510784261	0.012751547	-0.137287944	0.532193133	-0.249996596	0.249952569	0.188263248	0.389646399	-0.193441292	0.376495422	0.347079947	0.104672051	0.268900602	0.21471922	0.294067911	0.173200068	-0.176096405	0.421545646	0.135489804	0.537628559	-0.399807498	0.058732858	-0.560982518	0.005355828	-0.354931234	0.096536483	-0.085007815	0.699757805	-0.189203867	0.387238427	-0.571242641	0.004411097	-0.240983362	0.267995815	0.096793677	0.660405641	-0.349233422	0.102392141
HLA-DMB	darkgrey	-0.145651589	0.507255736	0.071011478	0.747472363	0.380292344	0.073444274	0.207515611	0.342057132	0.656552478	0.000667275	0.421881562	0.044945097	-0.163774655	0.455245496	-0.31422699	0.144227822	0.189325401	0.386927916	-0.28388919	0.189262665	0.225908986	0.299978602	0.067795277	0.758571778	0.191402992	0.381641617	-0.294016437	0.173278841	0.075076026	0.733514565	-0.39588055	0.061493714	-0.506712874	0.013606433	-0.366625049	0.085301018	-0.202758787	0.353481148	-0.143925937	0.512353998	-0.431771707	0.039655261	-0.120834778	0.582864436	0.266733192	0.218580643	-0.28415119	0.188836898
HLA-DPA1	darkgrey	-0.273016372	0.207512639	-0.0688326	0.754986722	0.530613258	0.009192285	0.343871718	0.108137561	0.652266926	0.00074374	0.503737197	0.014260428	-0.422156849	0.044790768	-0.346754748	0.105019562	0.02651603	0.904407527	-0.184686502	0.398879514	0.243259843	0.263362411	0.149325468	0.496484516	0.07417903	0.736588042	-0.251093365	0.247812029	-0.010658165	0.9615047	-0.326799841	0.128004202	-0.62397069	0.001463525	-0.391650747	0.064577646	-0.349531895	0.102079054	-0.11518543	0.600729726	-0.488974993	0.017895321	-0.179138461	0.413439966	0.359604105	0.091922386	-0.400876125	0.057998314
HNMT	darkgrey	-0.050451516	0.81917279	0.340990999	0.111320306	0.351197259	0.100345094	0.137985319	0.530092069	0.800144737	4.58E-06	0.44775996	0.032151114	-0.059874982	0.786098599	0.205829834	0.346080403	0.249849493	0.250240573	-0.072844797	0.74116689	0.215324853	0.323783698	0.262572743	0.22612164	-0.102924712	0.640265796	-0.367184578	0.084789132	-0.290200055	0.179188483	-0.606283355	0.002164396	-0.419670934	0.0461995	-0.337207	0.115604366	-0.143638185	0.513206534	-0.458142937	0.027914757	-0.450559421	0.030961748	-0.188562895	0.388878394	0.065656809	0.765977581	-0.261074149	0.228879515
HSBP1	darkgrey	-0.357786477	0.09369723	-0.142993576	0.515118824	0.032124123	0.884310227	0.598122106	0.002573235	0.608041371	0.002083948	0.536996363	0.008238969	-0.307414949	0.153603222	-0.086733817	0.693944993	-0.110157269	0.616820321	-0.463906695	0.025763017	0.201371194	0.356855189	-0.194889242	0.37286394	-0.151828461	0.489211459	-0.502595618	0.014518037	-0.095247919	0.665520174	-0.397697369	0.060204287	-0.578611823	0.003822412	-0.512485431	0.012407628	-0.495107581	0.01630352	-0.020441973	0.926238481	-0.3961177	0.061324213	0.176929288	0.419317859	0.253095007	0.243936196	-0.338697568	0.113902722
IL15	darkgrey	-0.295535083	0.170965202	0.272263595	0.208818421	0.393376868	0.06330518	-0.045477183	0.836756298	0.683622667	0.000322902	0.245732142	0.258388818	-0.259329111	0.232118762	0.33948431	0.113011973	0.46977884	0.023709473	-0.037744495	0.864237906	0.156044206	0.477082914	0.071548876	0.745622405	-0.222324096	0.307917127	-0.491258948	0.017288384	-0.343328029	0.108733085	-0.438588443	0.036303505	-0.335004011	0.118153099	-0.357603845	0.093876961	-0.392383556	0.064035066	-0.437717886	0.036718649	-0.328230955	0.1262446	0.031306242	0.887237207	0.422639423	0.044521231	-0.248710509	0.252477789
KCNMB1	darkgrey	-0.145049953	0.509030402	0.101765583	0.644055187	0.466544054	0.024823777	0.186099121	0.395218459	0.683546733	0.000323594	0.297818751	0.167526545	-0.159602649	0.466965464	-0.033017343	0.881115305	0.328111878	0.126390339	0.119704867	0.586419196	0.303813432	0.158729708	0.242626166	0.26464698	0.122652939	0.577164047	-0.3712786	0.08111345	-0.063502903	0.773456932	-0.330772323	0.123163013	-0.480294431	0.020361658	-0.276682145	0.201232394	-0.343820199	0.10819389	-0.398139416	0.059893721	-0.555889167	0.005884222	-0.160177662	0.465340992	0.264244875	0.223070435	-0.378182048	0.075188457
LCLAT1	darkgrey	0.217705086	0.318333552	0.054696711	0.804232688	-0.126514501	0.565138589	-0.057322855	0.795023223	-0.58240435	0.003546157	-0.314813072	0.143440634	0.054873738	0.803611077	-0.273230393	0.2071424	-0.273990528	0.205831011	-0.007592973	0.972570741	-0.485376821	0.018886451	-0.243744978	0.26238166	0.349484823	0.102128385	0.316031878	0.141813393	0.035783025	0.87123442	0.12689678	0.563954219	0.312828383	0.146118726	0.416822388	0.047855936	0.556313245	0.00583863	0.129597267	0.555619339	0.406658073	0.05414582	-0.177690174	0.417288268	0.018210004	0.934274237	0.529455436	0.009374597
LOXL3	darkgrey	0.017337835	0.937416035	0.203296503	0.352178689	0.195287431	0.371868813	0.103953419	0.636910042	0.53346258	0.008756063	0.183085064	0.403052705	0.206417613	0.344674452	0.311915106	0.147362909	0.538675469	0.008002281	-0.028468669	0.897402938	0.087630816	0.690930637	0.004284433	0.984520761	-0.082228113	0.709153495	-0.468642224	0.024096336	-0.244409874	0.261041303	-0.345599552	0.10626087	-0.489440527	0.017770229	-0.303353141	0.159393436	-0.331872813	0.121845613	-0.406348604	0.054346873	-0.244269467	0.261323982	0.143649416	0.513173247	0.20104305	0.357655837	-0.13884653	0.527502796
LTN1	darkgrey	-0.176190864	0.421292665	-0.016429793	0.940688019	-0.273444168	0.206773029	0.102864931	0.640461019	-0.733810128	6.75E-05	-0.406027424	0.054556144	-0.173058724	0.429725071	-0.267186527	0.217769193	-0.42945114	0.040850133	-0.328125916	0.126373151	-0.550334023	0.006509384	-0.642343595	0.000950201	0.031441992	0.886751294	0.364696018	0.087083543	0.246340459	0.25717436	0.361340333	0.090250501	0.505244862	0.013925939	0.385173917	0.069527149	0.171622312	0.433622355	0.518966714	0.011166244	0.432336278	0.039368756	0.046019753	0.834834563	0.082887759	0.706920049	0.584199747	0.003421357
LY86	darkgrey	-0.239850714	0.270320341	0.280448551	0.194914821	0.231183034	0.288531681	0.080222785	0.715957351	0.691670803	0.000256453	0.402119338	0.057152681	0.055951629	0.799828672	-0.097413521	0.658358834	0.359686373	0.091842651	-0.143142339	0.514677201	0.551053801	0.006425393	0.374213588	0.07855302	-0.014194771	0.948745401	-0.130043631	0.554247054	0.076151498	0.729834773	-0.195192942	0.372104816	-0.354312824	0.097159737	-0.422020442	0.044867188	-0.10088669	0.646934167	-0.075084031	0.733487154	-0.418489598	0.046880937	0.093208162	0.672291323	-0.241372504	0.267200128	-0.568132304	0.004681429
LYPLA1	darkgrey	-0.120214993	0.584813159	0.215335911	0.323758246	0.205089882	0.34785515	-0.102607354	0.641302437	0.561235082	0.005330694	0.33308174	0.120410197	0.032619801	0.88253704	0.457609564	0.028120912	0.333553216	0.119853727	-0.201610012	0.356273149	0.294632157	0.172338202	0.100608251	0.647847272	-0.04652333	0.833051755	-0.358991141	0.092518103	-0.362223053	0.089409234	-0.457426519	0.028191941	-0.237889815	0.274374862	-0.471511328	0.023129407	-0.294683441	0.172260015	-0.220437567	0.312145942	-0.167591335	0.444659679	0.220617232	0.311741687	-0.249081285	0.25174809	-0.22262307	0.307250191
MAPKAPK3	darkgrey	-0.109936181	0.617531825	0.128727566	0.558297523	0.046319418	0.833773568	0.12729717	0.562714925	0.75309879	3.36E-05	0.405161744	0.055123291	0.019389892	0.930025469	0.072741537	0.741521616	0.370879792	0.081466146	-0.16188564	0.46053299	0.383904248	0.070530325	0.14883543	0.497914664	-0.051356383	0.815983007	-0.442382972	0.034537062	0.090773454	0.68040587	-0.330394071	0.12361819	-0.578560851	0.003826245	-0.494300897	0.016506076	-0.412835367	0.050251575	-0.206247119	0.34508192	-0.593702388	0.002820674	0.066307071	0.763723509	0.127782057	0.561215728	-0.501729016	0.01471612
MARK3	darkgrey	-0.151249761	0.490888271	-0.239717105	0.270595389	-0.326220198	0.128721894	0.201743447	0.355948187	-0.652106874	0.000746735	-0.389055068	0.066527814	-0.020101914	0.927462367	-0.054186732	0.806024065	-0.401668327	0.057458354	0.049792546	0.821497501	-0.322699864	0.133142933	-0.306093939	0.155469852	0.084641707	0.700992892	0.257667574	0.235230886	-0.120189372	0.584893777	0.317928152	0.139307841	0.331394582	0.122416845	0.239239845	0.271579322	0.081030239	0.713215202	0.341472177	0.110783972	0.523502969	0.010359642	0.180182442	0.410678085	-0.014154546	0.948890462	0.272642852	0.208159868
MKRN2	darkgrey	0.061333403	0.781010186	-0.005180011	0.981285627	-0.421039841	0.04541955	-0.032067843	0.884511595	-0.431304428	0.039893629	-0.093415787	0.671600957	0.095294331	0.665366397	-0.003151261	0.988614498	-0.262096876	0.22699499	0.151004709	0.491599184	-0.216592694	0.320873686	-0.181985584	0.405931816	-0.000395674	0.998570388	0.055243267	0.802313884	-0.021384652	0.922846605	0.128461617	0.559117654	0.54688717	0.006924367	0.352705113	0.098793976	0.303222675	0.159581917	0.006999237	0.974714894	0.226066748	0.29963218	-0.048092171	0.827502745	0.015928023	0.942496466	0.273947118	0.205905753
MPHOSPH8	darkgrey	-0.030168786	0.891310218	-0.201333699	0.356946622	-0.197112103	0.367328264	-0.110402496	0.616031525	-0.796309432	5.49E-06	-0.566096319	0.004865792	-0.242150681	0.265613489	-0.105583856	0.631605502	-0.461962593	0.026473414	0.018552055	0.93304233	-0.633745002	0.001167015	-0.550160608	0.006529756	0.105151761	0.633009602	0.217459914	0.318892348	0.138836999	0.527531419	0.311379253	0.148096401	0.52700809	0.009769793	0.44545964	0.033155301	0.052530633	0.811847823	0.37157785	0.080849554	0.485209393	0.01893363	-0.045839577	0.835472628	0.145177053	0.50865524	0.59509284	0.002740751
MS4A6A	darkgrey	-0.105496936	0.631887851	0.339933733	0.112505422	0.16055661	0.464272018	0.027386271	0.901284881	0.780640576	1.11E-05	0.278028788	0.198957919	0.122926924	0.576307149	0.458349994	0.027835053	0.515491352	0.01181853	0.080285575	0.715743991	0.241207576	0.267537175	0.180416717	0.410059701	-0.318939239	0.137984868	-0.615734597	0.001761053	-0.480274411	0.020367648	-0.507679879	0.013399263	-0.298716845	0.166187509	-0.381627303	0.072356847	-0.295882844	0.170438424	-0.602680651	0.00233751	-0.289238477	0.180699105	0.101667025	0.644377785	0.243188524	0.263506787	-0.349676027	0.101928119
MS4A7	darkgrey	-0.2416382	0.266657718	0.312147391	0.147045752	0.296221353	0.169926741	0.298332171	0.166760132	0.647854586	0.000830209	0.238722703	0.272648038	-0.213467215	0.3280761	0.1219168	0.579469093	0.044763834	0.839284286	-0.079679471	0.717804386	-0.099748887	0.650668535	-0.128869142	0.557861154	-0.066274146	0.763837595	-0.647855049	0.0008302	-0.438487776	0.03635132	-0.620081413	0.001598195	-0.308669091	0.151845736	-0.391021723	0.065046179	-0.387755535	0.067520884	-0.246909176	0.256042285	-0.164855332	0.452234907	0.028070767	0.898829726	0.433503742	0.038781461	-0.215629351	0.323083348
MTMR11	darkgrey	-0.045204048	0.837724059	0.241182105	0.267589252	0.307122407	0.154015226	-0.265262882	0.221226266	0.610163559	0.001990229	0.070634094	0.748772288	0.061392469	0.780804285	0.067644454	0.759093434	0.461399579	0.026682045	-0.091688705	0.677351385	0.417011835	0.047744358	0.232224012	0.28630501	-0.113701402	0.605460466	-0.208569779	0.339555406	0.056707216	0.797179844	-0.15826075	0.470767773	-0.062803489	0.775889853	-0.246461722	0.256932707	-0.246579839	0.256697464	-0.237525977	0.275131375	-0.348850136	0.102795229	0.037273679	0.865916413	-0.091416758	0.678258448	-0.307318564	0.15373888
NAA60	darkgrey	0.081851662	0.710429132	-0.281159216	0.193738079	-0.142255131	0.517313693	-0.023722166	0.914441664	-0.343264284	0.108803064	-0.019151632	0.930883294	0.267691738	0.216867255	0.133476213	0.543745736	-0.075376017	0.732487554	0.091427536	0.678222492	0.091945178	0.676496328	0.040275113	0.855225873	-0.029685886	0.893040203	0.129717466	0.555249653	-0.193771885	0.375664514	0.146910359	0.503552471	0.205736891	0.346303027	0.072199696	0.743383821	0.114996586	0.601330856	0.071809625	0.744725287	0.404779713	0.055375021	0.240401337	0.269188707	-0.286054543	0.185763454	0.06740823	0.759910674
NFE2L1	darkgrey	-0.040143159	0.855695364	0.043969108	0.842102473	-0.354706731	0.096762402	-0.349694239	0.101909059	-0.378654019	0.074795676	-0.514849965	0.011942262	-0.066835038	0.761894721	0.427917902	0.041654975	-0.051548539	0.815305992	0.281701215	0.192843874	-0.097615363	0.657692836	-0.130623728	0.552465924	-0.17941118	0.412717498	-0.056810603	0.796817572	-0.148182341	0.499823819	0.273410156	0.206831766	0.476789672	0.021432105	0.119382812	0.587434101	-0.156115898	0.476877987	0.114873874	0.601721611	0.277225034	0.200313352	0.302213114	0.16104569	-0.141017584	0.52100206	0.004817131	0.982596443
NUP133	darkgrey	-0.039210899	0.859013685	0.285461202	0.186717854	-0.252788586	0.244526954	-0.24397999	0.261907399	-0.629161885	0.001298932	-0.524840259	0.010131234	-0.164370757	0.453583562	-0.178449219	0.415268945	-0.229592096	0.291955553	0.006506128	0.976495777	-0.330685525	0.123267356	-0.344126749	0.107859041	0.096666938	0.660824441	0.315963591	0.141904215	0.178258833	0.415774934	0.394355866	0.062592057	0.703039436	0.0001829	0.416150375	0.048253367	0.227021044	0.297541956	0.352606108	0.098895275	0.424461318	0.043515033	0.066043182	0.764638034	-0.09800887	0.656395144	0.387588285	0.067649508
PCED1B-AS1	darkgrey	0.35063132	0.100931888	0.067579814	0.75931704	-0.370726178	0.081602305	-0.278547281	0.198086846	-0.598273744	0.002565082	-0.585104973	0.00335985	-0.274422558	0.205088168	-0.409729085	0.052181684	-0.511913641	0.012522366	0.048740417	0.825212203	-0.436787937	0.037166242	-0.176019832	0.421750785	0.310680311	0.149057008	0.408315214	0.053078987	0.443432164	0.034060836	0.350326319	0.101249175	0.364830751	0.086958146	0.4642986	0.025621677	0.251667629	0.246696007	0.349623755	0.10198284	0.12045628	0.584054172	-0.31309091	0.145762458	-0.039588128	0.857670682	0.427335991	0.041963671
PCMTD2	darkgrey	0.234860347	0.280714086	0.066379243	0.763473443	-0.275184115	0.203783126	0.026935088	0.902903666	-0.566247038	0.004851939	-0.227594991	0.296289181	0.100853069	0.647044398	-0.241172013	0.267609889	-0.21807553	0.317490362	-0.191853948	0.380499636	-0.132637047	0.546304507	-0.152425857	0.487483476	0.329458504	0.124749243	0.510381274	0.01283415	0.322129896	0.133868841	0.397715205	0.060191732	0.0963152	0.661987244	0.299705321	0.164722353	0.377366822	0.075870571	0.33753872	0.115224081	0.245699049	0.25845499	0.068370786	0.756582181	-0.417529961	0.047440232	0.372064081	0.080422147
PHF5A	darkgrey	-0.124396237	0.571721345	0.22659738	0.298468803	0.168834002	0.441241373	-0.062014196	0.778637866	0.602717579	0.002335678	0.396754252	0.060871016	0.173586753	0.428297174	0.623810114	0.001468887	0.519702982	0.011031927	0.195033308	0.372503724	0.314259241	0.144184425	0.444201274	0.033715052	-0.308004103	0.152775838	-0.282463851	0.191590418	-0.534881266	0.008545336	-0.414500554	0.049239967	-0.309256961	0.151026827	-0.398983993	0.059303776	-0.134516265	0.540582114	-0.457596788	0.028125865	-0.191432524	0.381566772	0.083192462	0.705889167	-0.164312259	0.453746514	-0.347912751	0.103785968
PPP1R14B	darkgrey	-0.340248407	0.112151738	-0.113853524	0.604974824	0.159152944	0.468237954	0.053026896	0.810101662	0.52237239	0.010556036	0.378694423	0.074762124	0.078692149	0.721164764	0.395726104	0.061604296	0.324656215	0.130672799	0.005994634	0.978343177	0.505203194	0.013935096	0.329952017	0.124151683	-0.103144012	0.639549842	-0.228995985	0.293244936	-0.22167422	0.309369895	-0.267818363	0.216641584	-0.32447248	0.130903376	-0.54154178	0.007611268	-0.380929846	0.072923446	-0.065223822	0.767479512	-0.196422801	0.36903976	0.262037666	0.227103814	-0.391819279	0.064452554	-0.484425583	0.019155765
PPWD1	darkgrey	0.379787699	0.073858553	0.292208572	0.17606125	-0.279231372	0.196941526	-0.025010334	0.909813558	-0.555538275	0.005922169	-0.408246551	0.053122865	-0.131160367	0.550820549	-0.379257292	0.074295886	-0.448405164	0.031873834	-0.033037781	0.881042221	-0.374615486	0.078207208	-0.258838438	0.233034979	0.151272048	0.490823641	0.414820126	0.049047648	0.333820004	0.119539673	0.351219005	0.100322598	0.527930745	0.009619221	0.631211773	0.001238437	0.448696237	0.031749366	0.122346045	0.578124525	0.061284606	0.781180297	-0.322407531	0.133514893	0.050252106	0.819876112	0.525336296	0.010047573
PQBP1	darkgrey	-0.00800129	0.971096298	0.13134538	0.550253804	0.163996832	0.454625694	-0.048690569	0.82538829	0.68454671	0.000314585	0.432740232	0.039164761	0.07944659	0.718596551	0.231732353	0.287355334	0.278260326	0.198568614	0.279477283	0.196530917	0.506051271	0.013749678	0.469585371	0.023774968	-0.164014222	0.454577201	-0.422071646	0.044838489	-0.203106395	0.352638848	-0.306551242	0.154821873	-0.209231651	0.337990238	-0.316689193	0.140941279	-0.238551941	0.273001517	-0.440721753	0.035301838	-0.505702465	0.013825693	-0.054386933	0.805320716	0.087230188	0.692276387	-0.594007043	0.002802996
PRKAA1	darkgrey	0.180681099	0.409362465	0.094329248	0.668566692	-0.197920922	0.365325866	-0.327949652	0.126589086	-0.866452373	9.05E-08	-0.69258718	0.000249698	-0.050563064	0.818779415	-0.032935712	0.881407213	-0.271783059	0.209654845	0.137256634	0.532287556	-0.456419161	0.028585399	-0.346245292	0.105565673	0.131378627	0.550151986	0.471611014	0.02309638	0.220569598	0.311848834	0.528288313	0.009561384	0.76362555	2.24E-05	0.656576841	0.00066686	0.269205235	0.214180167	0.261163759	0.228713984	0.419519218	0.04628658	-0.07386289	0.7376722	-0.132113355	0.547904135	0.64501027	0.000890405
PRR14L	darkgrey	0.326836842	0.127958487	-0.11096065	0.614237697	-0.072568185	0.742117242	0.046008276	0.834875204	-0.742321522	5.00E-05	-0.365830135	0.086032221	-0.329556597	0.124630304	-0.450748275	0.030882789	-0.548543846	0.006722249	0.06974522	0.751836684	-0.359641636	0.091886004	-0.112181338	0.610322037	0.284423159	0.188395623	0.696318203	0.000223764	0.47521437	0.021927791	0.566199624	0.004856293	0.164761152	0.45249686	0.655886953	0.000678686	0.296030028	0.170215812	0.263611746	0.224222502	-0.000796701	0.997121435	-0.419499131	0.046298119	-0.104115406	0.636382245	0.541813656	0.007575017
PRTFDC1	darkgrey	-0.052494257	0.81197585	0.131724611	0.549092949	0.280872969	0.194211474	0.50247594	0.014545262	0.620398159	0.001586847	0.458634073	0.027725995	0.029445899	0.893900127	-0.206583019	0.344279415	0.116548045	0.596399706	-0.297103861	0.168597781	0.146784706	0.503921544	0.043967357	0.842108684	0.086975674	0.693131789	-0.216728415	0.320563111	-0.034912954	0.874340965	-0.354042532	0.09743308	-0.639418312	0.00101972	-0.330663058	0.123294374	-0.256276033	0.237858252	-0.181743906	0.406566198	-0.376012755	0.077013861	-0.095394018	0.665036147	0.196041115	0.369989437	-0.157416719	0.473167443
PTAR1	darkgrey	0.284458256	0.188338729	0.145364708	0.508101581	-0.034732042	0.874987128	-0.246263382	0.257328035	-0.766838876	1.97E-05	-0.425680208	0.042851854	-0.312232431	0.14692976	-0.221167431	0.310505705	-0.411702983	0.050948664	0.021115796	0.923813854	-0.420704711	0.045609538	-0.202036884	0.355234172	0.198015257	0.365092732	0.64135213	0.000973294	0.340293851	0.112100728	0.460790198	0.026909336	0.489528542	0.017746659	0.658705447	0.000631482	0.407652258	0.053503816	0.234725861	0.28099762	0.247031455	0.2557993	-0.324879808	0.130392597	-0.153051125	0.485678146	0.687609514	0.000288329
PUM2	darkgrey	0.198718923	0.363356455	0.03401795	0.877538404	-0.284723317	0.187909427	-0.053462411	0.808569969	-0.870870588	6.49E-08	-0.278552365	0.198078318	-0.032945049	0.881373824	-0.274948482	0.204186318	-0.425528061	0.0429342	-0.145809996	0.506788981	-0.311826267	0.147484337	-0.254461507	0.241312984	0.17055069	0.436542173	0.71979711	0.000107956	0.308006528	0.15277244	0.540390772	0.007766336	0.485173592	0.01894373	0.534409348	0.008614962	0.438930543	0.036141384	0.430497288	0.040308017	0.345992918	0.105836977	-0.104443472	0.63531385	-0.257446134	0.235647708	0.574071311	0.004176731
RAB32	darkgrey	-0.234202582	0.282102544	0.222761776	0.306941075	0.229891163	0.291310006	0.130850542	0.551770224	0.741277478	5.19E-05	0.362333553	0.089304336	0.294257479	0.172910178	0.559494188	0.005505958	0.575536822	0.004059477	0.090686345	0.680696834	0.278773261	0.197708008	0.17464847	0.425433832	-0.386365575	0.068595514	-0.606833144	0.002138959	-0.483539994	0.019409278	-0.487074833	0.018413332	-0.297133005	0.168554017	-0.439770524	0.035745742	-0.331865222	0.121854665	-0.49913918	0.015321266	-0.130978629	0.551377521	0.246809681	0.256240105	0.087410065	0.691672051	-0.344146951	0.107837001
RC3H2	darkgrey	0.002161317	0.992191035	-0.214754939	0.325096964	0.117095372	0.594664167	-0.062361508	0.777428341	-0.610380867	0.001980837	-0.263955501	0.223596504	-0.206431886	0.344640352	-0.165473009	0.450518853	-0.17825846	0.415775927	-0.113342751	0.606606079	-0.084013241	0.703114765	-0.233191227	0.284245787	-0.055045271	0.803008867	0.548492239	0.00672847	0.316553238	0.141121348	0.574654811	0.00412971	0.372267458	0.080243878	0.466796837	0.024735215	0.049518358	0.822465208	0.214510681	0.325660795	0.196516384	0.36880713	-0.049645968	0.822014795	-0.127935288	0.560742335	0.45348103	0.029758045
RCOR3	darkgrey	-0.161126828	0.46266588	-0.023342328	0.915806858	-0.196681888	0.368395925	0.079369842	0.718857675	-0.714223906	0.000129165	-0.425188371	0.043118496	-0.35767837	0.093803588	-0.414539557	0.049216463	-0.479607887	0.020567873	-0.266155436	0.219617713	-0.412490236	0.050463246	-0.502586312	0.014520152	0.30949723	0.15069303	0.460276838	0.027102012	0.380369303	0.073381251	0.448052819	0.03202502	0.367625978	0.084386943	0.374420007	0.078375264	0.156724155	0.475141122	0.558483485	0.005609899	0.229007208	0.293220627	-0.029466525	0.893826215	0.070899147	0.747859225	0.454616501	0.029300408
RNF170	darkgrey	0.058086151	0.792351365	0.141082844	0.520807249	-0.278464616	0.198225551	-0.281970784	0.192400179	-0.722596544	9.85E-05	-0.623018093	0.001495581	-0.309409999	0.150814156	-0.106016279	0.630201565	-0.203229712	0.352340318	0.056074755	0.79939689	-0.520681741	0.010855431	-0.445306179	0.033223167	0.102649982	0.641163154	0.330830128	0.123093559	0.314559131	0.143781335	0.464418454	0.025578575	0.468008535	0.024314211	0.551465386	0.006377772	0.036674346	0.868053909	0.22158382	0.309572312	0.187791744	0.390856609	-0.136175577	0.53555256	0.159302126	0.467815631	0.567176324	0.004767253
RNF175	darkgrey	-0.168899402	0.441061859	-0.254535586	0.241171305	0.350808483	0.100747925	0.210989416	0.333854432	0.615161845	0.001783528	0.484502744	0.019133804	-0.337546038	0.115215701	-0.130492238	0.552869422	-0.036452709	0.868844597	-0.265966812	0.219957	0.361740601	0.089868302	0.175646081	0.42275284	-0.091805029	0.676963522	-0.32800765	0.126518005	-0.093342091	0.671845971	-0.369626566	0.082581972	-0.473781711	0.022386571	-0.391729432	0.06451922	-0.222629425	0.307236025	-0.132918638	0.545445268	-0.362746713	0.088912936	0.02335103	0.91577558	0.046717913	0.832363088	-0.378704645	0.074753637
RRAS	darkgrey	-0.278462441	0.198229201	0.15054092	0.492946069	0.533256955	0.00878696	0.267657562	0.216928189	0.631844108	0.001220268	0.457671992	0.02809672	-0.235377226	0.279626044	0.119780685	0.586180377	0.243842647	0.262184494	0.241403232	0.267137362	0.224198689	0.303750038	0.315929317	0.141949815	-0.259034273	0.232669019	-0.309770334	0.150314248	-0.352719591	0.098779169	-0.303814668	0.158727928	-0.385686037	0.069125603	-0.241276196	0.26739691	-0.306907199	0.154318812	-0.448125596	0.031993746	-0.295033137	0.171727528	-0.147291603	0.502433477	0.276269932	0.201932116	-0.342517255	0.109625615
SAP30L	darkgrey	0.39022628	0.065642383	0.0690904	0.754096504	-0.147700687	0.501234126	-0.248742563	0.252414652	-0.591217758	0.002968393	-0.528972965	0.009451443	-0.043181729	0.844896451	0.124590602	0.571115929	-0.198908144	0.362890374	0.225014581	0.301947263	-0.594633384	0.002766946	-0.11720918	0.594303557	0.280500175	0.194829177	0.340141761	0.112271513	0.001056313	0.996183436	0.113915384	0.604777389	0.152401434	0.48755406	0.481843553	0.019902483	0.361727874	0.089880436	-0.027989177	0.899122326	0.250138954	0.249674058	-0.319833792	0.136821874	0.004910009	0.982260941	0.634741904	0.001139889
SCAF4	darkgrey	0.120215087	0.584812863	-0.114841983	0.601823177	-0.34334465	0.108714844	-0.192729194	0.378288763	-0.555419474	0.005935064	-0.299222563	0.165436785	-0.242679962	0.264537771	-0.3275676	0.127058034	-0.350987437	0.100562354	-0.184463967	0.399457973	-0.134486342	0.540673013	-0.195627981	0.371018945	0.412769671	0.050291813	0.384035227	0.070426332	0.479149305	0.020706553	0.38997467	0.065831836	0.127822617	0.561090405	0.157845827	0.471946664	0.10560218	0.631545982	0.57876998	0.003810541	0.083551665	0.704674538	0.065833494	0.765364937	-0.281498403	0.193178149	0.187825454	0.390770017
SCARB2	darkgrey	-0.113060456	0.607508423	0.21113994	0.333501681	0.357219553	0.094255983	0.128978523	0.557524123	0.712221529	0.000137625	0.330995095	0.122895504	-0.109031101	0.620448009	0.056490283	0.797940117	0.306146666	0.155395043	-0.103525562	0.638304924	0.058600074	0.790553688	0.095280365	0.665412669	0.063968324	0.771839102	-0.431790858	0.039645515	-0.241387072	0.267170369	-0.607901375	0.00209026	-0.479573754	0.020578169	-0.309377394	0.150859448	-0.161951047	0.460349381	-0.446510835	0.032693371	-0.401246835	0.057745156	-0.208184062	0.340469515	0.424159004	0.043680753	-0.177153185	0.418720078
SCIMP	darkgrey	-0.348946009	0.102694294	-0.081745867	0.710787762	0.328086769	0.126421087	0.388155883	0.067213753	0.732016796	7.18E-05	0.405639132	0.054809972	-0.208070877	0.34073803	0.108864552	0.620985237	0.141373616	0.519939665	-0.05846572	0.791023552	0.193441371	0.376495222	-0.041662297	0.850293177	-0.18639443	0.394455499	-0.693445673	0.000243511	-0.318284322	0.138840777	-0.462577291	0.026247124	-0.483970875	0.019285595	-0.533263808	0.008785928	-0.634588453	0.001144029	-0.239956759	0.270102164	-0.315058846	0.143111435	0.140554373	0.522385827	0.491611798	0.017196127	-0.475944341	0.021696962
SLC27A1	darkgrey	-0.039678859	0.85734772	0.104056018	0.636575729	0.245735974	0.258381156	0.207139306	0.342952808	0.546030933	0.007030793	0.313694629	0.14494551	0.036595464	0.868335308	0.022699513	0.918117754	0.221174717	0.310489358	-0.128794155	0.558092262	0.251270612	0.24746722	0.122849046	0.576550657	-0.149593391	0.495703455	-0.198681711	0.363448155	0.014696305	0.946936894	-0.24940392	0.251114245	-0.388257977	0.0671356	-0.281528974	0.193127737	-0.304427726	0.157846935	-0.189973922	0.385273371	-0.318977563	0.137934899	-0.047786988	0.828581565	-0.015892814	0.942623375	-0.242080167	0.265757013
SLC2A6	darkgrey	-0.382006742	0.072050005	-0.146038933	0.506114771	0.347894253	0.103805589	0.344100793	0.107887364	0.773858064	1.48E-05	0.589990524	0.003043732	-0.281200046	0.193670619	0.004687321	0.983065359	0.025792768	0.907003821	-0.201181909	0.357316903	0.307011805	0.154171196	0.06104049	0.782031465	-0.254787662	0.240689609	-0.567569308	0.004731814	-0.200954499	0.357872073	-0.529177786	0.009418757	-0.353434582	0.09804997	-0.461271571	0.026729663	-0.389904835	0.065884492	-0.230847846	0.289250947	-0.392567853	0.063899161	0.014255939	0.94852482	0.24396793	0.261931723	-0.424059912	0.043735179
SLC46A2	darkgrey	-0.09038301	0.681710391	0.138226242	0.529367121	0.365092602	0.086714825	-0.082722466	0.707479485	0.759284756	2.66E-05	0.391094082	0.064992151	-0.020943898	0.924432335	0.124371917	0.571797119	0.400870349	0.058002265	-0.23554061	0.279282669	0.48048581	0.020304473	0.180515739	0.409798479	-0.1192184	0.587952511	-0.344670922	0.107266508	0.072609888	0.741973942	-0.326480066	0.128399778	-0.356223137	0.095244026	-0.459684153	0.027325828	-0.440745046	0.035291023	-0.18730927	0.392097163	-0.474064584	0.02229538	0.068424977	0.756394916	-0.038684012	0.860890129	-0.403521384	0.05621044
SLF2	darkgrey	0.039254326	0.858859057	0.00575147	0.979221467	-0.394116427	0.062765898	-0.051319573	0.81611271	-0.85684884	1.80E-07	-0.620263323	0.001591669	-0.094155578	0.669143192	-0.345229864	0.106660382	-0.395676056	0.061640162	-0.055803096	0.800349629	-0.402032067	0.057211731	-0.445626872	0.03308147	0.172545443	0.431115541	0.527158574	0.009745103	0.522267988	0.010574326	0.649825166	0.000790582	0.514878264	0.01193678	0.519671318	0.011037676	0.082174807	0.70933408	0.559384109	0.0055172	0.304071418	0.158358548	-0.004871186	0.982401178	-0.143938187	0.512317721	0.481154241	0.020105758
SMARCC2	darkgrey	0.057177597	0.795531941	0.134505004	0.540616321	0.075521339	0.731990205	-0.210127841	0.33587782	-0.552451127	0.006264914	-0.484227888	0.019212125	0.077769095	0.724310922	0.011463441	0.958598527	0.065488895	0.766559939	0.16322226	0.456788406	-0.175860695	0.422177284	-0.139703769	0.524931415	0.088496599	0.688025486	0.446401461	0.032741195	0.12718319	0.563067593	0.497109493	0.015809567	0.428472609	0.041362371	0.366644312	0.085283357	0.068955451	0.754562465	0.191617704	0.381097647	0.332089851	0.121587004	0.030901585	0.888685893	-0.128656588	0.558516351	0.313400949	0.145342509
SNORD68	darkgrey	-0.110619515	0.615333803	-0.155252985	0.479347534	0.21085596	0.334167374	0.187662929	0.391187606	0.754014125	3.25E-05	0.705548821	0.000169399	0.19869175	0.363423414	0.175352054	0.423542058	0.268512545	0.215407206	0.042630117	0.846854904	0.619140168	0.001632327	0.591365693	0.002959419	-0.297015856	0.168729981	-0.264760553	0.22213499	-0.218483793	0.316562664	-0.374864678	0.077993369	-0.529606251	0.009350682	-0.52209445	0.010604784	-0.101019971	0.646497262	-0.288576348	0.181744376	-0.333620326	0.119774671	0.058150042	0.792127822	-0.250918571	0.248152373	-0.645737588	0.000874667
SNX3	darkgrey	-0.1568733	0.474715734	0.289153581	0.180832895	0.050765321	0.818066266	-0.028390233	0.897684168	0.579350414	0.003767238	0.256141808	0.238112693	0.433252515	0.038907256	0.572000124	0.004347281	0.642881483	0.000937871	0.116158346	0.597636717	0.283108379	0.190535422	0.198927169	0.362843531	-0.227229358	0.297086882	-0.473781414	0.022386667	-0.560525044	0.005401605	-0.436783229	0.037168519	-0.108186485	0.623174373	-0.312763055	0.146207475	-0.114267212	0.60365497	-0.564438668	0.005020348	-0.093165357	0.672433686	0.232777195	0.28512613	0.005781508	0.97911297	-0.272280999	0.208788169
SPRR1A	darkgrey	-0.413386455	0.049915017	-0.284375397	0.188473066	0.04766239	0.829022104	0.034310259	0.876493909	0.436545074	0.037283839	0.426954958	0.042166773	0.031380282	0.886972179	0.580536274	0.003680054	0.326748418	0.128067756	-0.035696264	0.871544113	0.344311773	0.107657305	0.099136172	0.6526829	-0.64297677	0.000935701	-0.451182863	0.030701698	-0.438943669	0.036135175	-0.269004104	0.21453597	-0.114274944	0.603630313	-0.396967925	0.060719468	-0.324848861	0.130431353	-0.29056594	0.178615975	-0.005391367	0.980522176	0.354202512	0.097271225	0.028047514	0.898913117	-0.341429894	0.110831026
SS18L1	darkgrey	0.097383341	0.658458439	0.206643375	0.344135335	-0.167387347	0.445222139	0.03067448	0.889499091	-0.586292854	0.003280553	-0.28495817	0.187529612	-0.131685344	0.549213095	-0.186043901	0.395361217	-0.222295786	0.307980327	0.082203884	0.709235572	-0.415423358	0.048686214	-0.210337846	0.335383955	0.463373866	0.025956183	0.40487301	0.055313463	0.166451639	0.447806997	0.184653161	0.39896615	0.171939917	0.432759001	0.459532161	0.027383463	0.321917151	0.134140517	0.10844669	0.622333937	0.121551662	0.580613921	-0.271602655	0.209969437	-0.006635413	0.976028847	0.517776239	0.011386264
SSR2	darkgrey	-0.24222459	0.265463109	0.017024833	0.938543778	0.145223846	0.508517154	-0.175860229	0.422178534	0.517415797	0.011453578	0.199409525	0.361657075	0.057128477	0.795703986	0.545097097	0.007148411	0.530319849	0.009238206	0.05828785	0.791645712	0.408068014	0.053237089	0.383703558	0.070689894	-0.181727035	0.406610502	-0.244101448	0.26166251	-0.496530842	0.015951075	-0.310985022	0.148637681	-0.353154694	0.098334944	-0.526844708	0.009796658	-0.295177018	0.171508769	-0.25545275	0.239421695	-0.119104164	0.588312825	0.283698785	0.189572497	-0.246277507	0.257299869	-0.443670882	0.033953212
ST3GAL5	darkgrey	0.106505992	0.62861312	0.030631015	0.889654738	-0.048448667	0.826242915	0.132034785	0.548144314	-0.317745574	0.139547699	-0.153337305	0.484852983	-0.444734967	0.033476746	-0.466017799	0.025008965	-0.382604422	0.071568679	-0.196103786	0.369833408	-0.194670321	0.373411705	-0.344504153	0.107447843	0.126037572	0.566617752	0.183314596	0.402453086	0.438097972	0.036536939	0.306354741	0.155100073	0.140281385	0.523202154	0.427920932	0.041653372	0.023586775	0.914928251	0.082949885	0.70670982	-0.234351876	0.281787026	-0.249982342	0.249980466	0.326142031	0.128818899	0.347038675	0.104716108
TCTN3	darkgrey	-0.053265723	0.809261631	-0.399113092	0.059213993	-0.10818211	0.623188508	0.111676567	0.61193997	-0.408288058	0.053096337	-0.429495093	0.040827241	-0.174083102	0.426957279	-0.356732258	0.094738228	-0.241493411	0.266953213	-0.046824426	0.831986171	-0.195490964	0.371360745	-0.284928488	0.187577587	-0.30345828	0.159241657	0.227722425	0.296011471	0.410190311	0.051891526	0.591498205	0.0029514	0.145909243	0.506496649	0.350603451	0.100960849	-0.202432275	0.354273401	0.247128957	0.255605656	0.074518285	0.735425153	0.01325014	0.952152358	0.127518431	0.562030598	0.206268044	0.345031896
TDP1	darkgrey	0.184912464	0.398292626	-0.141855658	0.518502907	-0.227380978	0.296755933	-0.282615157	0.191342396	-0.844842801	3.96E-07	-0.613775343	0.001838948	-0.074479694	0.735557406	-0.25568681	0.238976525	-0.438568584	0.036312934	-0.019571108	0.929373071	-0.325169837	0.130029782	-0.349145294	0.102484719	0.04146956	0.850978212	0.469856347	0.023683275	0.437526149	0.036810584	0.630451035	0.0012606	0.638150147	0.001051183	0.503566823	0.014298636	0.201535266	0.356455259	0.521765559	0.010662707	0.408924833	0.052690645	0.033993837	0.877624574	-0.185899566	0.395734496	0.403988659	0.055899084
TGFBI	darkgrey	0.008402005	0.969649396	0.252185312	0.245692743	0.08309593	0.706215703	0.12088165	0.582717173	0.36819624	0.083869456	0.358255158	0.093237165	0.047823288	0.828453229	-0.167160611	0.445847764	0.073074418	0.740378264	-0.408764667	0.052792461	0.180150824	0.410761582	-0.059197487	0.788465267	-0.152663935	0.486795678	-0.031629432	0.886080424	0.222978041	0.306459493	-0.173521123	0.42847451	-0.060822987	0.782790043	-0.123987466	0.572995526	0.021723558	0.921627493	-0.020100011	0.927469214	-0.202663638	0.353711912	-0.06573672	0.765700479	-0.112107189	0.610559595	-0.027688386	0.900201144
TGOLN2	darkgrey	-0.19772221	0.365817232	-0.064984864	0.768308748	0.097244296	0.658917403	-0.163073759	0.457203651	0.545329391	0.007119002	0.294563611	0.172442744	0.155014201	0.480032042	0.42814577	0.04153458	0.410559806	0.051659979	-0.12383448	0.573472721	0.377778058	0.075525901	0.059618305	0.786995022	-0.431884572	0.039597854	-0.500107643	0.015092644	-0.247331319	0.255204054	-0.336538206	0.116373852	0.092010873	0.676277373	-0.246146729	0.257560729	-0.142092956	0.517796323	-0.405753898	0.054734854	-0.198508129	0.363876081	0.237859792	0.274437238	-0.059344951	0.787949981	-0.260421124	0.23008819
TMED10	darkgrey	0.003979454	0.985622505	0.327104206	0.127628505	-0.341237845	0.111044928	-0.315761407	0.142173362	-0.61651758	0.001730718	-0.516564187	0.011613919	-0.089047959	0.686177601	0.02303139	0.916924587	-0.032942757	0.881382021	-0.046448778	0.833315643	-0.201561059	0.356392411	-0.248263157	0.253360009	-0.007555532	0.972705945	0.479058493	0.020734104	0.270873947	0.211243391	0.528505656	0.00952637	0.521532913	0.010703837	0.366717504	0.085216276	0.03804685	0.863160274	0.347294804	0.104442919	0.264832511	0.222004664	0.115929023	0.598365157	-0.432007661	0.039535322	0.404463717	0.055583907
TMEM156	darkgrey	0.013990293	0.949482811	-0.077960338	0.72365873	-0.17876949	0.414418522	-0.044399263	0.840576858	-0.453981389	0.029555686	-0.225558502	0.300749099	-0.23547102	0.27942889	-0.509671791	0.012980644	-0.569936955	0.00452294	-0.248936693	0.25203249	-0.265990496	0.219914379	-0.342413861	0.109739819	0.246203461	0.257447545	0.228785805	0.293700394	0.324191325	0.131256774	0.150248215	0.49379705	0.522066856	0.010609634	0.337814942	0.114908115	0.344764758	0.107164574	0.413728671	0.049706903	0.131540167	0.549657407	-0.130780521	0.551984954	-0.031617847	0.886121885	0.267638808	0.216961631
TMEM63A	darkgrey	0.02953065	0.893596432	-0.384553103	0.070016295	-0.183505997	0.401953454	-0.009285646	0.966459075	-0.525411822	0.010034885	-0.244237709	0.261387947	0.08627639	0.695483901	-0.254841823	0.240586193	-0.392001866	0.064317237	0.139471354	0.52562798	-0.218989986	0.315414732	-0.165309254	0.45097347	-0.068768316	0.755208751	0.191168901	0.382235185	0.262706216	0.225877078	0.302482664	0.160653951	0.520044836	0.010970015	0.31708357	0.140419861	0.285096391	0.18730632	0.347189246	0.104555444	0.387937482	0.067381169	-0.034612573	0.875413878	0.069944079	0.751150803	0.154387041	0.481832236
TMEM86B	darkgrey	0.037257915	0.865972624	-0.196696613	0.368359353	0.019393085	0.930013971	0.050066035	0.820532511	-0.492779513	0.016893657	-0.395626751	0.061675511	0.021321434	0.923074034	-0.117732934	0.592645199	-0.176055395	0.421655505	0.003338628	0.987937587	-0.383763212	0.070642434	-0.353414148	0.098070755	0.242273175	0.265364283	0.217544041	0.318700538	0.203323935	0.352112319	0.196815786	0.368063439	0.201769024	0.355885919	0.37956463	0.074042241	0.092299656	0.675315174	0.111776549	0.611619359	0.195026126	0.372521678	-0.140814163	0.521609533	0.040932085	0.852889078	0.468849394	0.024025448
TRMT1	darkgrey	-0.112721338	0.608593134	-0.113014676	0.60765481	0.141974463	0.518149093	0.268844407	0.214818756	0.607509192	0.002108029	0.589186764	0.003093943	-0.067332027	0.760174359	0.091129487	0.679217093	0.057941158	0.792858729	0.070881332	0.747920586	0.572391149	0.004314643	0.51523125	0.011868579	-0.171529131	0.433875829	-0.170920918	0.435532239	-0.171243104	0.434654374	-0.242885302	0.264121185	-0.486253173	0.018641059	-0.372446287	0.080087374	-0.116778917	0.595667365	-0.286697679	0.184732737	-0.479742605	0.020527276	-0.042272008	0.848126811	-0.161748372	0.46091845	-0.600607448	0.002442343
TSPAN4	darkgrey	-0.161806063	0.460756428	0.12667721	0.56463435	0.141107313	0.520734212	-0.003988155	0.985591074	0.5861699	0.003288686	0.310914586	0.148734537	-0.176380559	0.42078487	0.075030488	0.733670504	0.162716908	0.458202297	-0.210438604	0.335147159	0.24826866	0.253349143	0.081802455	0.710595929	-0.115326082	0.600282163	-0.256434654	0.237557795	0.195906167	0.370325539	-0.305374107	0.156493685	-0.328404715	0.12603215	-0.346713363	0.105063847	-0.369455045	0.082735576	-0.048759093	0.82514623	-0.430118436	0.040503682	-0.053819874	0.807313291	-0.07632824	0.729230588	-0.266561347	0.218888764
U2AF1L4	darkgrey	0.063529422	0.773364728	-0.156735839	0.47510779	0.189928513	0.385389091	-0.159905019	0.466110875	0.504172309	0.014163228	0.430620086	0.040244755	0.016707804	0.939686149	0.244399092	0.261063004	0.185639751	0.396406927	0.174607821	0.425543266	0.469713769	0.023731485	0.536251701	0.008345777	0.015848841	0.942781874	-0.260936647	0.229133666	-0.280168453	0.195379947	-0.407837608	0.053384778	-0.291859825	0.176601522	-0.338407399	0.114232542	0.129339068	0.556413838	-0.351944665	0.099574012	-0.351472331	0.100060798	-0.060609565	0.783534574	-0.117347106	0.593866652	-0.530563312	0.009200088
UBE2E1	darkgrey	-0.034200954	0.87688446	-0.237778816	0.274605519	0.4823939	0.019741384	0.007102128	0.974343311	0.747179131	4.19E-05	0.495242589	0.016269818	0.078555588	0.721629948	0.217616548	0.318535279	0.334707681	0.118499025	0.188183658	0.389850536	0.436055369	0.037521852	0.482372216	0.019747711	-0.298597208	0.166365453	-0.366139412	0.085747177	-0.210634153	0.334687874	-0.372812481	0.07976761	-0.360630439	0.090931326	-0.308940279	0.151467579	-0.16304377	0.457287532	-0.501849491	0.014688451	-0.432334924	0.039369441	-0.154589716	0.481250107	0.196384299	0.369135495	-0.476982771	0.021371971
UBE3C	darkgrey	-0.1789941	0.413822678	-0.106322413	0.629208396	-0.462850466	0.026147057	-0.046366173	0.833608052	-0.615748769	0.0017605	-0.47567704	0.021781259	-0.04607503	0.834638826	-0.098519159	0.654713763	-0.12745497	0.562226836	-0.137761345	0.530766436	-0.077909222	0.723833032	-0.304526902	0.157704737	-0.142280517	0.517238163	0.470210428	0.023563889	0.439255936	0.035987712	0.670394971	0.000464562	0.401807827	0.057363674	0.361257458	0.090329786	-0.077215692	0.726199231	0.383043849	0.071216358	0.156957149	0.474476667	0.16975302	0.438722356	-0.33166363	0.122095237	0.298781266	0.166091746
XPO5	darkgrey	0.087993965	0.689711569	0.117192071	0.594357762	-0.53050319	0.009209489	-0.051611532	0.815084077	-0.698867814	0.000207416	-0.536330954	0.008334356	0.019284259	0.930405779	-0.183837093	0.401089981	-0.207160602	0.342902081	-0.074557071	0.73529224	-0.365727291	0.086127163	-0.408937033	0.052682895	0.174308607	0.426349278	0.453639244	0.02969394	0.548404086	0.006739108	0.548891931	0.006680412	0.306987867	0.154204968	0.419623518	0.046226701	0.037919562	0.863613914	0.396516775	0.061039788	0.151982569	0.488765404	-0.055861339	0.80014534	-0.002539348	0.990825238	0.461724158	0.026561609
YBX3	darkgrey	-0.178681934	0.414650915	0.12270016	0.577016321	0.392071452	0.064265724	0.101033952	0.646451438	0.82806647	1.08E-06	0.437255991	0.036940429	0.118162142	0.591287667	0.301669139	0.161838288	0.552177692	0.006296052	-0.055145509	0.802657004	0.233499588	0.283591235	0.149896239	0.494821314	-0.372042527	0.080441057	-0.525510034	0.010018406	-0.294553184	0.172458652	-0.517517898	0.011434477	-0.398382494	0.059723469	-0.428435587	0.041381849	-0.342845278	0.109263871	-0.475853145	0.021725693	-0.267564718	0.217093784	0.022580588	0.918545354	0.24285218	0.264188353	-0.2942066	0.172987949
ZFC3H1	darkgrey	0.174422676	0.426041905	-0.061579152	0.780153619	-0.312721902	0.146263402	0.096891716	0.660081745	-0.797535766	5.18E-06	-0.337372096	0.115414985	-0.147086219	0.50303615	-0.375462303	0.077482326	-0.473834621	0.022369491	-0.092761237	0.673778249	-0.496506059	0.015957158	-0.313232132	0.145571067	0.221154157	0.310535489	0.621367116	0.001552556	0.390259121	0.065617685	0.468718726	0.02407014	0.2404369	0.269115723	0.553629281	0.006132213	0.367962383	0.084081382	0.373648429	0.079041256	0.243846627	0.262176461	-0.253519003	0.243120291	0.059247825	0.788289361	0.608162188	0.002078514
ZMAT3	darkgrey	0.321211091	0.13504499	0.047743995	0.828733567	-0.021434086	0.922668772	-0.380003549	0.073681139	-0.716710148	0.000119294	-0.473425113	0.022501956	-0.160298727	0.464999342	-0.11645502	0.596694894	-0.253871779	0.242442793	0.118182344	0.591223803	-0.175802575	0.42233311	0.029147155	0.894970755	0.187936927	0.390483742	0.744966273	4.54E-05	0.352216543	0.09929461	0.54518717	0.007136995	0.465063215	0.025347706	0.622636796	0.001508579	0.385802513	0.069034523	0.180855439	0.408903046	0.118802162	0.589265829	-0.297759124	0.167615713	-0.379022461	0.074490133	0.499264818	0.015291449
ZNF518A	darkgrey	0.178894421	0.414087046	0.185435139	0.396936937	0.042479167	0.847390991	0.072118739	0.743662175	-0.622689552	0.001506775	-0.401029575	0.05789342	-0.118022961	0.591727734	-0.580696734	0.003668388	-0.452164573	0.030295729	-0.007115701	0.974294292	-0.465946942	0.025033984	-0.249416543	0.251089468	0.436730475	0.037194039	0.56313824	0.005144452	0.417791775	0.047287129	0.362254152	0.089379702	0.311750148	0.147588435	0.519599768	0.011050676	0.371550844	0.080873344	0.382472458	0.071674742	0.262726309	0.225840277	-0.343165944	0.108911088	0.026496747	0.904476737	0.503977217	0.014206742
ZNF791	darkgrey	0.43584843	0.037622791	0.10242259	0.641906258	-0.280367322	0.195049631	-0.318542537	0.138502865	-0.729794556	7.74E-05	-0.550580036	0.006480575	-0.134881894	0.539471977	-0.023647229	0.914710979	-0.311189432	0.148356851	0.113233168	0.606956291	-0.432638759	0.039215926	-0.217355538	0.31913042	0.168975468	0.440853118	0.495462893	0.016214946	0.319743041	0.136939537	0.429792536	0.040672596	0.416245259	0.048197097	0.635300482	0.001124928	0.278566607	0.198054429	0.078865734	0.720573598	0.217930885	0.317819435	-0.296186126	0.16997994	-0.06139704	0.780788352	0.685531571	0.000305926
ABCG1	darkolivegreen	-0.112495875	0.609314747	-0.154097594	0.482664206	-0.240495242	0.268996016	0.318827029	0.138131247	-0.24124003	0.267470832	0.10573253	0.631122664	-0.023482783	0.915302015	0.07204481	0.743916394	-0.240309091	0.26937808	-0.394290019	0.062639827	-0.629266839	0.001295775	-0.628356784	0.001323372	0.039644205	0.85747107	-0.300534052	0.163500939	-0.356885576	0.094586302	-0.384421514	0.07012031	-0.157767503	0.472169371	-0.136926244	0.533284408	0.057582175	0.794115241	0.186176245	0.39501912	0.491942252	0.017110088	0.21654424	0.320984607	0.375509627	0.077441967	0.412422046	0.05050515
ANTXR2	darkolivegreen	-0.011031095	0.960158766	0.261614817	0.227881974	-0.259614387	0.231587164	0.016835204	0.939227067	-0.457344029	0.028223997	-0.21117289	0.333424492	0.268765517	0.214958546	0.244818095	0.260220554	0.077809788	0.724172132	-0.334266034	0.119015954	-0.571797339	0.004364289	-0.608265724	0.002073867	-0.024092201	0.913111928	0.058626309	0.790461946	-0.24128847	0.267371826	-0.067088209	0.761018217	0.288926435	0.181191195	0.095760455	0.663822706	0.13039571	0.553165719	0.206838582	0.343669584	0.695251028	0.000230932	0.28179097	0.192696065	-0.004892322	0.982324829	0.661554165	0.000586667
ANXA2P1	darkolivegreen	0.105091211	0.633206457	0.235399287	0.279579664	0.276537145	0.20147834	0.021424005	0.922705037	0.32503524	0.130198067	0.078137953	0.723053177	0.063860735	0.772213005	-0.049935359	0.820993562	0.060255794	0.784769122	0.17912017	0.413488448	0.204213425	0.349964221	0.24537871	0.259096106	-0.240391303	0.269209302	-0.032345598	0.883517879	0.059489908	0.787443538	0.087894462	0.690045519	-0.088972659	0.686429867	-0.051279696	0.81625323	-0.325658864	0.129419673	-0.133136126	0.544782056	-0.184476663	0.399424958	-0.11773439	0.59264059	0.023050331	0.916856496	-0.223629338	0.305011977
ARAP3	darkolivegreen	0.068708149	0.755416578	0.049603846	0.822163464	0.07536098	0.732539021	-0.07092061	0.747785303	-0.410725912	0.051556148	-0.380885574	0.072959525	-0.067704639	0.758885259	0.212561518	0.330181212	-0.120990346	0.582375739	-0.12797437	0.560621623	-0.76173179	2.41E-05	-0.594177473	0.002793148	0.084380892	0.701873212	-0.087246234	0.692222469	-0.270739614	0.211478802	-0.18226096	0.405209647	0.244617594	0.260623464	0.163336342	0.456469537	0.050436442	0.819225952	0.137657395	0.531079557	0.618647362	0.001650443	0.056158455	0.799103398	0.226746461	0.298142456	0.685086541	0.000309813
ARF3	darkolivegreen	-0.320784224	0.135593925	0.233269347	0.284079873	0.142924375	0.51532432	0.063054755	0.775015585	-0.000401329	0.998549952	0.125555335	0.568115128	0.200649954	0.358616338	0.200174097	0.359781067	0.241375841	0.267193311	-0.259019914	0.232695839	0.098510555	0.6547421	-0.134498523	0.540636011	-0.031784789	0.885524439	0.01359655	0.95090288	-0.456578222	0.028522983	-0.096972345	0.659815413	0.196092519	0.369861458	-0.230392275	0.290230333	-0.031236216	0.887487876	0.135460606	0.537717033	0.377696416	0.075594233	0.44084375	0.035245223	-0.256521541	0.23739332	-0.004675853	0.983106785
ARHGAP9	darkolivegreen	-0.370721415	0.08160653	0.12956057	0.555732227	-0.247699116	0.254475179	0.103509653	0.638356812	-0.276969065	0.200746321	-0.098276852	0.655511955	-0.10622866	0.629512488	0.312679384	0.146321201	-0.057711599	0.793662175	-0.559468207	0.005508609	-0.506385833	0.013677088	-0.745769673	4.41E-05	-0.087968829	0.689795923	-0.181105677	0.408244122	-0.336238821	0.116719516	-0.237727384	0.274712437	0.113479226	0.606170041	-0.175825938	0.422270469	-0.149750958	0.495244395	0.324202422	0.131242813	0.535861306	0.008402228	0.447130787	0.032423345	0.025209756	0.90909733	0.43401066	0.038528611
ARL2	darkolivegreen	0.54600842	0.00703361	-0.139684281	0.524989806	0.265977562	0.219937653	-0.254683028	0.240889479	0.252805691	0.244493953	-0.088916048	0.686619545	0.232042897	0.286691644	-0.227958952	0.295496446	0.193519764	0.376298096	0.655090576	0.000692562	0.510463825	0.012817194	0.800757151	4.45E-06	0.125267415	0.56900997	0.162087912	0.459965299	0.284639307	0.188045421	0.289611701	0.180111741	-0.118170824	0.591260221	0.246827525	0.25620462	0.163429659	0.456208796	-0.464830768	0.025430745	-0.5858741	0.003308325	-0.433507751	0.038779456	-0.097196896	0.65907389	-0.408033109	0.053259442
ARMC8	darkolivegreen	-0.057357801	0.79490085	-0.043533989	0.843646248	0.024980252	0.909921607	0.338935095	0.113633257	0.067075037	0.761063812	0.382534902	0.07162454	0.029622185	0.893268443	0.082405276	0.708553424	-0.089416643	0.684942927	-0.221379799	0.310029439	0.037708919	0.864364715	-0.089035997	0.686217673	-0.078269552	0.722604614	-0.036486456	0.868724197	-0.212388429	0.330584444	-0.186478378	0.39423876	-0.041731223	0.850048224	-0.009376897	0.966129648	0.133550286	0.54352014	-0.157484122	0.47297558	-0.169178254	0.440296885	-0.048214214	0.827071407	0.171909992	0.432840308	0.072820843	0.741249174
BNIP3L	darkolivegreen	-0.296812509	0.169035725	0.290933267	0.178042481	-0.186561986	0.394022968	0.236077175	0.278156872	-0.0709546	0.747668241	0.191235202	0.382067017	-0.104609518	0.634773364	0.209228671	0.337997274	0.012324292	0.955492357	-0.560547643	0.005399336	-0.232075832	0.286621311	-0.481017021	0.020146423	-0.286728427	0.184683558	0.014254408	0.94853034	-0.233812904	0.282927137	-0.156124585	0.47685316	0.127237189	0.562900501	-0.015656243	0.943476112	0.017085098	0.938326638	0.04941031	0.82284662	0.244454699	0.260951099	0.218605584	0.316286238	-0.08458374	0.701188514	0.431750973	0.039665814
BTBD1	darkolivegreen	-0.160643159	0.464028049	0.252232547	0.245601335	-0.18700855	0.392871504	0.184575656	0.399167588	-0.195803929	0.37058029	0.163869095	0.454981984	-0.22411716	0.303930546	0.271178265	0.210710743	-0.048704217	0.825340076	-0.640020294	0.001005069	-0.394230788	0.062682822	-0.610500905	0.001975666	-0.085105966	0.699426811	0.056108613	0.799278163	-0.103751888	0.637566916	-0.147891751	0.500674449	-0.127209914	0.562984897	-0.092238418	0.675519171	-0.170453126	0.436808523	0.190041693	0.385100702	0.197843293	0.365517779	0.160181385	0.465330484	0.161841663	0.460656464	0.565586819	0.004912866
C12orf10	darkolivegreen	0.001392061	0.994970356	-0.089996541	0.683002498	0.010626175	0.96162016	-0.024237342	0.912590421	0.605590066	0.002196837	0.355061024	0.096406054	0.283482069	0.189925564	0.024047625	0.913272102	0.346594675	0.105190927	0.24239434	0.265117927	0.753859079	3.27E-05	0.599731686	0.002487807	-0.248165979	0.253551915	-0.147009316	0.503261902	0.268365737	0.215667863	0.033927176	0.877862803	-0.171949398	0.432733243	-0.15795452	0.471637698	-0.049733587	0.821705566	-0.359975277	0.091563048	-0.655650955	0.000682773	-0.074424115	0.735747889	-0.237832875	0.274493169	-0.672206291	0.000442456
C17orf67	darkolivegreen	-0.251172342	0.247658352	-0.186220072	0.394905869	-0.170335665	0.437129307	0.132543081	0.54659137	-0.389749056	0.066002069	0.013011097	0.953014632	-0.127755757	0.561296999	0.256337572	0.237741656	-0.169435808	0.439590963	-0.057306807	0.795079422	-0.120364609	0.58434248	-0.129331092	0.55643839	-0.151150109	0.491177308	0.274303265	0.205293103	-0.129753797	0.555137935	0.180053103	0.411019702	-0.011130688	0.959799346	-0.002164407	0.992179869	-0.145292179	0.508315537	0.241512789	0.266913653	0.311127292	0.148442183	0.14517014	0.508675641	-0.098559399	0.654581245	0.186868829	0.39323157
C1orf132	darkolivegreen	-0.002416718	0.991268288	0.163377846	0.45635356	0.138503593	0.528533136	-0.06283917	0.775765684	-0.363284908	0.088405009	0.013270046	0.952080553	-0.132868293	0.545598844	0.07033346	0.749808317	-0.257742094	0.235090724	-0.103256344	0.639183226	-0.330130451	0.123936139	-0.146709566	0.504142309	0.27398086	0.205847656	0.282447072	0.191617937	-0.263523284	0.224383785	-0.130507346	0.552823054	0.264433503	0.222727959	0.060333687	0.784497258	0.26143951	0.228205103	0.275678719	0.202938553	0.420367862	0.045801124	-0.049295877	0.82325061	-0.238993681	0.272087708	0.375409431	0.077527436
CBL	darkolivegreen	-0.067917028	0.75815075	0.262968396	0.225397197	-0.148447256	0.499048968	-0.126632338	0.564773389	-0.462415739	0.026306446	-0.154126546	0.482580957	0.059253096	0.788270941	0.296585011	0.169378235	-0.006229776	0.977493884	-0.337376072	0.115410428	-0.553732999	0.006120644	-0.577966012	0.00387121	0.002405794	0.991307756	0.034554405	0.875621671	-0.315661943	0.142305902	-0.133699034	0.543067243	0.358619266	0.092880912	0.070326718	0.749831555	0.164793798	0.452406047	0.226539244	0.298596125	0.691720276	0.000256084	0.273590113	0.206521111	-0.081699037	0.710946527	0.638018056	0.001054508
CCDC146	darkolivegreen	0.140858996	0.521475621	0.051549915	0.815301144	-0.010274066	0.962891047	0.217249176	0.319373137	-0.302268994	0.160964426	0.005573324	0.979864934	0.049031857	0.824182862	-0.085287443	0.698814959	-0.127653553	0.561612871	-0.022952637	0.917207706	-0.478599814	0.020873716	-0.157633089	0.472551688	0.320229674	0.136309436	0.090222376	0.682247346	-0.407318949	0.053718394	-0.198377717	0.364197772	-0.194778742	0.373140366	0.059856655	0.786162594	0.332321542	0.121311377	0.004724174	0.982932234	0.50805042	0.013320566	-0.02338596	0.915650028	0.123295422	0.575155539	0.410206919	0.051881101
CHMP4A	darkolivegreen	0.169028225	0.440708372	-0.106537077	0.628512348	0.077472023	0.725324393	0.096434765	0.661591894	0.486263764	0.018638109	0.193995134	0.375103996	0.184664151	0.398937593	-0.329252921	0.124998781	0.080202874	0.716025012	0.309178216	0.151136339	0.582749135	0.003521898	0.596939862	0.002637551	0.093713662	0.670610952	-0.082849535	0.707049407	0.273776512	0.206199667	0.08248397	0.70828693	-0.255812581	0.238737539	-0.076355968	0.729135814	0.042055912	0.848894501	-0.227746606	0.295958791	-0.648037345	0.000826464	-0.175879332	0.422127324	-0.13535135	0.538048148	-0.65086962	0.000770244
CLEC10A	darkolivegreen	0.056641989	0.797408421	-0.030970934	0.888437597	-0.008095846	0.970754867	0.154884076	0.480405271	0.269960235	0.212848077	-0.062565334	0.776718744	0.010139903	0.963375316	-0.191125435	0.382345457	-0.186492461	0.394202408	0.203753069	0.351075008	0.11199723	0.610911952	0.163966935	0.454709072	-0.119362247	0.587498935	-0.125578348	0.56804363	0.25078381	0.248414973	0.015844962	0.942795857	-0.009316472	0.966347788	-0.014845445	0.94639915	-0.120171377	0.584950403	0.011136798	0.959777294	-0.262673284	0.225937403	-0.176487834	0.420497855	0.059102984	0.788795534	-0.321285892	0.134948963
COMMD3	darkolivegreen	0.127764695	0.561269379	-0.275696364	0.202908467	0.170821633	0.435802953	-0.113541297	0.605971768	0.14614604	0.505799497	-0.101112718	0.646193299	0.28518021	0.187171002	-0.315934554	0.141942847	0.115807014	0.598752867	0.570741825	0.004453719	0.517289681	0.011477208	0.699063376	0.000206206	0.067790475	0.758588386	0.198329245	0.364317382	0.314235227	0.144216737	0.321949569	0.134099095	0.015538516	0.943900491	0.14177472	0.518744013	0.222360393	0.30783611	-0.146443024	0.504925811	-0.340998161	0.111312309	-0.225547344	0.300773649	-0.224233192	0.303673666	-0.565763634	0.004896487
CREBBP	darkolivegreen	-0.11133247	0.613043904	0.417581692	0.04740995	0.047729839	0.82878362	0.095451836	0.66484463	-0.177384189	0.418103808	0.070002017	0.750951003	-0.028893335	0.895880523	0.293476596	0.174106479	0.022992633	0.917063919	-0.364539234	0.087229634	-0.431216149	0.039938788	-0.384651183	0.069938844	0.0715019	0.745784064	0.015456216	0.944197174	-0.54544283	0.007104676	-0.324240434	0.131194997	0.043376935	0.844203601	-0.091441502	0.678175897	0.153317706	0.484909472	0.100779841	0.647284507	0.488376323	0.018057236	0.221304294	0.310198719	-0.043279275	0.844550216	0.454348567	0.029407887
CSNK1E	darkolivegreen	0.102891009	0.640375857	-0.161654568	0.461181954	0.185226599	0.397477528	-0.218275065	0.317036752	0.176318023	0.420952236	-0.071744943	0.744947797	-0.004313157	0.984416997	-0.205328493	0.347282265	0.087853216	0.690183966	0.351373857	0.100162506	0.678227939	0.000375358	0.669070372	0.000481325	-0.037204091	0.866164551	0.328612508	0.125778427	0.41616168	0.04824666	0.489199724	0.017834845	-0.047362171	0.830083789	0.057484837	0.794456029	-0.101999236	0.643290639	-0.024470088	0.911754209	-0.496284774	0.016011562	-0.121111334	0.581995794	-0.444447964	0.033604733	-0.548453662	0.006733124
DBNDD1	darkolivegreen	-0.001068474	0.996139496	-0.237949161	0.274251593	0.130690721	0.552260398	-0.081908049	0.71023801	0.333655743	0.119732965	0.043445083	0.84396175	-0.147028605	0.503205274	-0.14825616	0.499607847	-0.184348301	0.39975882	0.256199858	0.238002631	0.224564871	0.302940112	0.270945221	0.211118559	-0.113711967	0.605426734	-0.315109606	0.143043512	0.038305957	0.862236973	-0.125924962	0.566967256	0.020117441	0.927406482	-0.024219951	0.912652904	0.008726331	0.968478387	-0.222810624	0.306832258	-0.249707521	0.250518736	-0.162068436	0.460019944	0.143296879	0.514218622	-0.403347496	0.056326646
DDOST	darkolivegreen	0.108141502	0.623319712	-0.103036441	0.639900995	-0.028037089	0.898950502	-0.155491547	0.478664152	0.21156551	0.332505564	-0.029408402	0.894034496	0.102349037	0.642146698	-0.300659667	0.163316356	0.057925485	0.792913577	0.239616623	0.270802356	0.691965547	0.000254263	0.500287938	0.01505039	0.126235619	0.566003315	0.126613914	0.564830484	0.473381611	0.022516065	0.369336735	0.082841653	-0.008300725	0.97001509	0.039018646	0.859698285	-0.038615811	0.861133069	-0.072730378	0.741559955	-0.538671999	0.008002765	-0.066663658	0.762488215	-0.254599726	0.241048678	-0.58143667	0.003614996
DIP2B	darkolivegreen	-0.071940834	0.744273974	0.072441441	0.742552819	-0.18012711	0.41082421	0.15469841	0.480938061	-0.355437609	0.096028352	0.002679998	0.990317086	-0.096815541	0.660333401	0.21018763	0.335737171	-0.224638138	0.302778219	-0.543409946	0.007365053	-0.636635298	0.001089852	-0.678504847	0.000372497	0.056443191	0.798105181	-0.034050202	0.87742315	-0.291175012	0.177665746	-0.311744885	0.147595633	0.04092483	0.852914877	-0.002625835	0.990512768	0.100242487	0.649047493	0.200162935	0.359808415	0.464584115	0.025519097	0.121637517	0.580344649	0.237387336	0.275419991	0.663474632	0.000558025
DOCK8	darkolivegreen	-0.081925076	0.710180302	0.075181207	0.733154429	-0.159095887	0.468399531	-0.233424938	0.283749605	-0.5765849	0.003977327	-0.447938694	0.032074111	-0.083033448	0.706427087	0.28347229	0.189941506	-0.130924129	0.551544597	-0.282969894	0.190761767	-0.724887095	9.13E-05	-0.75044896	3.71E-05	-0.048150234	0.827297527	-0.028592529	0.896958867	-0.164792531	0.452409573	-0.031099373	0.887977763	0.44976169	0.031297047	0.116640343	0.596106885	-0.081778495	0.71067715	0.357113624	0.094360659	0.723780353	9.47E-05	0.23166248	0.287504798	0.23858036	0.272942669	0.679267649	0.000364712
ELMO1	darkolivegreen	-0.169449466	0.439553545	0.090101168	0.682652606	-0.419186676	0.046477897	0.246894607	0.256071247	-0.300799705	0.163110751	0.218243793	0.317107819	0.209704547	0.336874588	0.137826856	0.530569146	-0.113945389	0.60468163	-0.404013814	0.05588236	-0.261653946	0.227809892	-0.404151946	0.055790596	-0.159181532	0.468157009	-0.026313817	0.905133318	-0.244695072	0.260467724	-0.111019764	0.614047837	0.106979561	0.627078557	-0.093193058	0.672341556	0.223763409	0.304714527	0.286543169	0.184980004	0.473738163	0.022400636	0.398760119	0.059459717	-0.203157717	0.352514589	0.260634235	0.229693285
ELMOD3	darkolivegreen	0.122283826	0.578319336	0.154582403	0.481271107	-0.047444769	0.829791664	-0.241423664	0.267095633	0.129854634	0.554827912	-0.275422055	0.203376531	0.402264496	0.057054568	0.063946798	0.771913905	0.346850633	0.10491701	0.064295697	0.770701684	0.336324643	0.116620351	0.076746232	0.727802317	-0.273283755	0.207050157	-0.031238454	0.887479865	0.31977799	0.136894216	0.320854401	0.135503571	0.225504824	0.300867212	0.021454188	0.922596459	-0.23023536	0.290568145	-0.039423074	0.858258256	-0.197766089	0.365708699	0.164073295	0.454412491	-0.159410772	0.467508183	-0.245791203	0.258270745
EMD	darkolivegreen	-0.085662272	0.697551791	-0.135912794	0.536347624	0.24032504	0.269345332	0.031034488	0.888210058	0.463870066	0.02577626	0.221726987	0.309251781	0.049686447	0.821871935	-0.289502795	0.180282997	0.120154269	0.585004239	0.151082462	0.491373561	0.609693346	0.00201068	0.483481041	0.01942625	0.287084688	0.184114394	-0.054015274	0.806626548	0.312354387	0.146763532	0.012338253	0.955441984	-0.357678526	0.093803436	-0.347290348	0.104447667	-0.237111644	0.275994483	0.091876627	0.676724833	-0.492741331	0.016903478	-0.013122514	0.952612723	-0.288657323	0.181616323	-0.70863499	0.000153989
ERMP1	darkolivegreen	0.121450137	0.580932408	0.249298821	0.251320607	-0.098866971	0.653568668	-0.012921512	0.953337797	-0.487480587	0.01830171	-0.231688918	0.287448238	0.099958797	0.649978979	-0.024708463	0.910897868	-0.080075486	0.716457953	-0.137627671	0.531169108	-0.612275502	0.001900538	-0.319287499	0.137531265	0.33306017	0.120435699	0.232757954	0.285167083	-0.237676233	0.274818795	-0.074886572	0.734163383	0.060417335	0.784205335	0.13995385	0.524182391	0.376901289	0.076262182	0.239539697	0.270960872	0.625761988	0.00140483	0.060205561	0.784944461	-0.098726848	0.654029902	0.572224591	0.00432852
FAAP20	darkolivegreen	0.451038132	0.030761913	-0.098895774	0.653473873	0.076570381	0.728403089	-0.195774287	0.370654168	0.286215783	0.185504675	-0.105979117	0.63032217	0.065608038	0.766146716	-0.31544967	0.142589059	-0.127583225	0.56183027	0.460178188	0.027139163	0.296560415	0.169415294	0.57776245	0.0038867	0.186841574	0.393301829	-0.028620956	0.896856953	0.317944877	0.139285883	0.028503182	0.897279199	-0.078553084	0.721638479	0.091896979	0.676656992	0.190025948	0.385140812	-0.177779116	0.417051375	-0.453518915	0.029742685	-0.378626779	0.074818304	-0.12021342	0.584818108	-0.43453907	0.038266423
FBXO33	darkolivegreen	0.112833923	0.608232927	0.356192206	0.095274819	-0.052716767	0.811192786	-0.133426828	0.543896165	-0.019251667	0.930523123	0.090876584	0.680061448	0.10617955	0.629671799	0.311667832	0.147701065	0.086609783	0.694362162	-0.279641824	0.1962565	-0.060130055	0.785208033	-0.088703139	0.687333063	0.018056388	0.934827538	0.195747816	0.370720152	-0.185915416	0.395693495	-0.200071317	0.360032927	0.190357905	0.384295624	0.050923217	0.817509627	0.158668118	0.469611815	-0.130180493	0.553826598	0.080974847	0.713403205	-0.08628747	0.695446614	-0.220522247	0.311955369	0.379614012	0.074001547
FEM1C	darkolivegreen	0.024816456	0.910509941	0.404467333	0.055581514	-0.135475535	0.537671796	-0.191079028	0.382463209	-0.110522396	0.615646002	0.058229587	0.79184953	0.042361508	0.847808897	0.405783324	0.054715606	0.190272995	0.384511709	-0.157856254	0.47191702	-0.120657262	0.583422294	-0.083998292	0.703165262	0.085938145	0.6966226	0.145803651	0.506807672	-0.161153834	0.462589883	-0.143927112	0.51235052	0.146549382	0.5046131	-0.000804811	0.997092135	0.198581328	0.36369559	-0.025433112	0.908295222	0.116389732	0.596902105	0.037887218	0.863729193	-0.214187379	0.326407992	0.339542648	0.112946125
FKBP5	darkolivegreen	-0.259899102	0.231057413	-0.138718732	0.527886648	-0.226655271	0.298342049	0.032336614	0.883550019	-0.4837617	0.019345558	-0.245757019	0.258339079	-0.110666648	0.615182311	0.365624347	0.086222276	-0.088783941	0.687062243	-0.186950182	0.393021899	-0.294104673	0.173143825	-0.364004166	0.087729586	-0.192931414	0.377778998	0.166624298	0.44732944	-0.222903702	0.30662498	0.169875518	0.438387168	0.152458083	0.487390348	0.057433381	0.794636197	-0.058625186	0.790465874	0.254204443	0.241805047	0.40102379	0.057897371	0.313348183	0.145413921	-0.060015316	0.785608601	0.326959449	0.127807089
FNDC3B	darkolivegreen	-0.18478925	0.398612587	0.083824058	0.703753917	-0.135483448	0.537647817	0.108545836	0.622013825	-0.263269321	0.224847231	0.06878835	0.755139554	-0.19017028	0.384773203	0.439117114	0.03605321	-0.122477999	0.577711466	-0.426973805	0.042156709	-0.425528439	0.042933995	-0.583289587	0.003484153	-0.181703224	0.406673039	-0.0599614	0.785796848	-0.313257187	0.145537129	-0.225541848	0.300785742	0.171382998	0.4342735	0.033594574	0.879051579	-0.040364682	0.854907213	0.031688402	0.885869378	0.342140295	0.110042408	0.14536229	0.508108716	0.113956902	0.604644888	0.59110865	0.002975027
FOSB	darkolivegreen	0.287606241	0.18328333	-0.05354508	0.808279303	0.116190637	0.597534176	-0.158887908	0.468988735	-0.013323737	0.951886889	-0.364659667	0.087117399	0.113753779	0.605293236	-0.193412823	0.376567024	-0.101803095	0.643932419	0.455941866	0.028773345	-0.252930417	0.244253397	0.139406893	0.525821252	0.092958076	0.673123217	-0.11437741	0.603303588	0.208421982	0.339905498	0.003186488	0.988487232	0.08289244	0.706904207	0.230754353	0.28945177	0.188232374	0.389725578	-0.083907097	0.703473349	-0.025246294	0.908966112	-0.319423577	0.137354314	0.193483326	0.376389716	-0.033822174	0.878238072
GNAI3	darkolivegreen	-0.107533033	0.625286963	-0.001781795	0.993562241	0.064850849	0.768773919	0.165701829	0.449884003	-0.204449201	0.349396122	0.25352021	0.24311797	0.129621226	0.555545643	0.371303916	0.081091099	0.03314911	0.880644144	-0.386470619	0.068513848	-0.3692199	0.082946507	-0.376017812	0.077009567	-0.301448589	0.162160416	0.130402602	0.553144564	-0.222706075	0.307065187	-0.17085695	0.435706646	-0.052684958	0.81130472	-0.067828279	0.758457647	0.00333704	0.987943324	0.132709618	0.546083007	0.453073598	0.029923636	0.09965048	0.6509919	0.024721355	0.910851557	0.49601445	0.016078226
HAUS7	darkolivegreen	0.007557017	0.972700583	-0.121599823	0.580462864	0.042766092	0.846372055	-0.193414894	0.376561816	0.518623726	0.011229273	0.197305084	0.366849924	0.107739378	0.624619548	-0.040293941	0.855158885	0.239279211	0.271498079	0.220238067	0.312595201	0.700049348	0.000200199	0.516247638	0.011673986	0.070586053	0.748937817	-0.15199296	0.488735336	0.368258295	0.083813288	0.013398673	0.951616595	-0.137886923	0.530388281	-0.196241791	0.369489957	-0.14534956	0.508146264	-0.19541219	0.371557337	-0.59523292	0.002732807	-0.070052627	0.750776486	-0.222187047	0.308223145	-0.626927335	0.001367733
HAUS8	darkolivegreen	0.033021695	0.881099742	-0.054245758	0.805816677	-0.410186223	0.051894092	0.046458062	0.833282779	-0.233813344	0.282926204	0.151857605	0.489127087	0.033878173	0.87803793	0.144719263	0.51000713	-0.130708296	0.552206484	-0.012856028	0.953574025	0.130630271	0.55244585	0.058537224	0.790773478	-0.152741406	0.486571976	0.091442817	0.678171512	-0.180293763	0.410384181	0.111832983	0.611438424	0.152629059	0.486896405	0.069273744	0.753463578	0.268954218	0.21462428	-0.015610137	0.943642315	0.100537939	0.648077929	0.189816518	0.385674582	-0.306979705	0.154216484	-0.013226574	0.952237363
HCG27	darkolivegreen	-0.124354676	0.571850838	-0.072509394	0.742319279	-0.171649611	0.433548112	0.209980743	0.336224004	-0.144015186	0.512089715	0.079383621	0.718810792	-0.073700547	0.738229123	0.302669141	0.160383333	-0.036549312	0.868499951	-0.26053214	0.229882416	-0.562337423	0.005222145	-0.554377274	0.006049185	-0.268747721	0.214990087	-0.374025618	0.078715153	-0.503345802	0.014348326	-0.324026203	0.131464645	-0.111111451	0.61375341	-0.155403154	0.478917304	-0.132878771	0.545566878	0.037544494	0.864950858	0.56973447	0.004540496	0.319232577	0.137602728	0.32019328	0.136356487	0.397623581	0.060256248
HIF1A	darkolivegreen	-0.255592271	0.239156267	0.221230613	0.310363964	0.19499633	0.372596163	-0.010617058	0.961653066	-0.220702711	0.311549469	0.205243192	0.347487003	0.189697384	0.3859784	0.2678659	0.216556906	0.178857888	0.414183965	-0.301212371	0.162505925	-0.103129892	0.639595929	-0.141453774	0.519700616	-0.060414289	0.784215963	0.340298186	0.112095862	-0.216542409	0.320988799	-0.059401763	0.787751483	0.137866217	0.530450623	-0.07857051	0.721579114	0.109365052	0.619371367	0.226062223	0.299642114	0.374758723	0.078084239	0.14020139	0.523441479	-0.251104385	0.247790583	0.290885394	0.178117151
HKR1	darkolivegreen	-0.106238515	0.629480519	0.034915836	0.874330672	-0.196103109	0.369835093	0.097507029	0.658050265	0.317743159	0.139550873	0.169297305	0.439970506	0.09651248	0.661334968	-0.141653285	0.519105859	-0.05669225	0.797232287	-0.18646732	0.394267308	0.306824522	0.154435554	0.077519762	0.725161498	-0.098054166	0.656245831	-0.025009422	0.909816835	0.335785361	0.117244494	-0.070343489	0.749773748	0.078046846	0.723363774	-0.132084515	0.54799229	-0.112474224	0.609384061	0.078930828	0.720351953	-0.348958805	0.102680828	-0.092347245	0.675156656	-0.114057623	0.604323504	-0.248193488	0.253497581
HSCB	darkolivegreen	0.189433144	0.386652759	0.083868028	0.703605349	0.295795748	0.170570248	-0.134586671	0.540368263	0.168985582	0.440825367	-0.213475289	0.328057369	0.076637305	0.728174435	-0.36900047	0.083143704	-0.089602052	0.684322307	0.316782245	0.140818127	0.127223843	0.562941798	0.413827905	0.049646682	0.294792453	0.172093898	0.124612811	0.571046769	0.243448782	0.262980173	0.026898587	0.903034645	0.038113026	0.862924446	0.075385984	0.73245344	0.195980854	0.370139501	0.051497781	0.815484812	-0.19803001	0.36505628	-0.288223019	0.182303856	-0.281259493	0.193572428	-0.264687839	0.222266737
ICAM2	darkolivegreen	0.004022545	0.985466838	-0.238858804	0.272366516	0.345237344	0.106652288	0.066684026	0.762417675	0.327062358	0.127680114	0.065949328	0.764963362	0.124328439	0.571932592	-0.353365666	0.098120083	0.073164853	0.740067736	0.336257028	0.116698473	0.470070587	0.023610981	0.448898602	0.031663059	0.233246081	0.284129278	-0.02926041	0.894564855	0.319132334	0.137733233	0.143759343	0.512847489	-0.231557051	0.28773041	-0.147278223	0.502472729	-0.223531522	0.305229105	0.023956103	0.913600976	-0.378444861	0.074969549	-0.105432128	0.632098405	-0.07194786	0.744249809	-0.578669408	0.003818086
IFNGR1	darkolivegreen	-0.016141861	0.941725729	-0.036628164	0.868218654	-0.284870529	0.187671289	0.154188539	0.482402721	-0.201113049	0.357484955	0.059680209	0.786778805	-0.219058048	0.315260577	0.12583447	0.567248182	-0.241308617	0.267330655	-0.503420807	0.014331448	-0.33977678	0.112682138	-0.612005774	0.001911798	-0.297603356	0.167848807	-0.090494189	0.681338839	0.000933235	0.996628128	-0.093878194	0.670064344	0.236868766	0.276501223	0.157200478	0.473783241	-0.01787791	0.935470426	0.007206875	0.973965033	0.08826149	0.688813978	0.016868008	0.939108862	0.30724256	0.153845914	0.523232871	0.010406285
IL13RA1	darkolivegreen	-0.173875503	0.427517417	-0.055166281	0.802584094	-0.217535872	0.31871916	0.106527716	0.628542694	-0.356530835	0.094938097	-0.116726575	0.595833365	-0.247497706	0.254874155	0.254907615	0.240460608	-0.102043906	0.643144514	-0.483403579	0.019448568	-0.602703615	0.00233637	-0.71087605	0.000143577	-0.176072689	0.421609173	-0.028525211	0.897200217	-0.077220103	0.726184172	-0.099421663	0.651744025	0.018791869	0.932178723	0.089483543	0.684718971	-0.088306534	0.688662888	0.14625054	0.505491987	0.250489662	0.248988788	0.09138848	0.678352793	0.318049821	0.139148165	0.633842696	0.001164332
IRS2	darkolivegreen	-0.237159211	0.275895309	0.400450993	0.058289686	0.046892225	0.831746265	0.001895239	0.993152366	-0.015559827	0.943823669	0.167148669	0.445880729	0.176046425	0.421679534	0.417966379	0.047185239	0.199769137	0.360773999	-0.373481045	0.079186295	-0.117844972	0.592290709	-0.249291317	0.251335346	-0.030846039	0.888884779	-0.011392184	0.958855668	-0.481594476	0.019975742	-0.338604077	0.114008913	0.195778907	0.370642654	-0.183755793	0.40130191	0.141237883	0.520344569	0.061040187	0.782032524	0.470176996	0.023575141	0.339656695	0.112817478	-0.385542167	0.069238231	0.295088212	0.171643768
KCTD10	darkolivegreen	-0.07500149	0.733769807	-0.637149833	0.001076584	0.248619267	0.252657566	-0.047312887	0.830258102	0.035854907	0.87097785	0.059452876	0.787572909	-0.175616051	0.42283341	-0.202987732	0.352926252	-0.259670627	0.231482459	0.101959386	0.643421011	0.299069047	0.165664425	0.18002107	0.411104334	-0.006176908	0.977684833	0.007239444	0.973847414	0.237482954	0.275220917	0.089763509	0.683782026	0.11217311	0.610348394	0.01447783	0.947724674	-0.032097608	0.884405097	0.072061319	0.743859621	-0.27814924	0.198755328	-0.162290878	0.459396024	0.091524566	0.677898809	-0.333130543	0.120352508
KDM6A	darkolivegreen	-0.117611445	0.593029694	0.06922243	0.753640705	0.078515452	0.721766687	0.040209623	0.855458879	-0.263263474	0.22485791	0.15148381	0.490209759	0.054750725	0.804043012	0.211292241	0.333144991	0.041560852	0.850653727	-0.473241639	0.02256151	-0.326621415	0.128224816	-0.379861486	0.073797868	0.04883583	0.824875182	0.156899748	0.474640319	-0.297169494	0.168499234	-0.215390937	0.323631626	-0.004475117	0.983831923	-0.193742003	0.375739577	0.047698182	0.828895551	0.335580983	0.117481666	0.574273325	0.004160401	0.254554789	0.241134589	-0.126207021	0.56609202	0.434340221	0.038364923
LCP2	darkolivegreen	-0.363597104	0.088111365	0.216256042	0.321644838	-0.144495706	0.510667941	-0.142796044	0.515705506	-0.078487143	0.721863134	-0.12113091	0.58193433	-0.19518978	0.372112715	0.466265401	0.024921697	0.021852825	0.921162539	-0.448923774	0.031652336	-0.320356914	0.136145025	-0.646359399	0.000861402	-0.187975854	0.390383802	-0.33254627	0.121044465	-0.410082171	0.051959444	-0.275191384	0.203770696	0.290836763	0.178193026	-0.261631658	0.227850948	-0.390295901	0.065590034	0.186351231	0.394567055	0.458494543	0.027779518	0.437415168	0.036863881	0.209117013	0.338261021	0.285693652	0.186343555
LHPP	darkolivegreen	0.088022143	0.689617006	-0.271036304	0.210959106	0.101638113	0.644472433	-0.139903469	0.524333247	0.466138181	0.024966506	0.212920311	0.329346302	-0.02882481	0.89612616	-0.047973742	0.827921354	0.139915344	0.524297688	0.14521637	0.508539214	0.433725954	0.038670462	0.290094772	0.179353457	-0.246370569	0.257114342	-0.288961089	0.181136499	0.329882118	0.124236193	-0.008540283	0.969150121	-0.194242912	0.374482455	-0.204452373	0.349388483	-0.34611103	0.105709942	-0.153866748	0.483328256	-0.546902917	0.006922422	-0.113302524	0.60673463	0.13906797	0.526837994	-0.513369782	0.012231869
LOC102724002	darkolivegreen	0.031927474	0.88501385	0.461476875	0.026653325	-0.145244015	0.50845764	0.074811933	0.734419049	-0.476389085	0.021557289	-0.094812456	0.666963633	-0.075207092	0.73306581	-0.060909897	0.782486906	-0.088645695	0.687525618	-0.123985503	0.573001648	-0.261942836	0.227278174	-0.117798241	0.592438555	0.418581635	0.046827567	0.517766188	0.011388137	-0.125046159	0.569698047	0.118183487	0.591220189	0.099208252	0.652445807	0.201977662	0.355378208	0.304764075	0.157365044	0.212831614	0.329552581	0.260263263	0.230381003	-0.036210655	0.869708259	-0.268366094	0.215667231	0.437652899	0.036749789
LRRC6	darkolivegreen	-0.107165134	0.626477629	0.162137124	0.459827237	-0.161262554	0.462284003	0.185905097	0.395720187	0.012950135	0.953234544	0.499313761	0.015279846	0.03536862	0.872713803	0.186341684	0.394591713	-0.078833027	0.720684976	-0.405845269	0.054675106	0.061020768	0.782100241	-0.050966652	0.817356519	-0.210168946	0.335781119	0.086258657	0.695543585	-0.317043104	0.140473299	-0.228998021	0.293240525	0.010183891	0.963216538	-0.195709893	0.370814693	0.254630286	0.240990268	0.105477406	0.631951296	0.186963558	0.392987431	0.201180763	0.3573197	-0.314732382	0.143548829	0.074231393	0.736408518
MAN2A2	darkolivegreen	-0.15899418	0.468687619	-0.017387328	0.937237723	-0.006478336	0.976596152	0.013107848	0.952665627	-0.220001441	0.313128576	0.151548921	0.490021083	-0.12429609	0.5720334	0.29548807	0.171036504	-0.155216816	0.479451184	-0.335505865	0.117568924	-0.055006961	0.803143353	-0.140414588	0.522803754	0.010891789	0.96066152	0.180586686	0.409611379	-0.351171357	0.100371896	-0.149533494	0.495878018	0.047059717	0.831153668	-0.15846888	0.470176995	0.076866609	0.727391155	0.238084823	0.273969935	0.390988024	0.065071353	0.253754238	0.242668392	-0.404799771	0.055361782	0.210782777	0.334339054
MAPRE1	darkolivegreen	-0.142646035	0.516151257	0.041217927	0.851872735	-0.14062189	0.522184023	0.154411577	0.481761744	-0.132193437	0.547659384	0.215603053	0.323143798	-0.049811644	0.821430108	-0.012206377	0.955917788	0.050540951	0.818857396	-0.430646898	0.040230953	-0.020066819	0.927588684	-0.177820626	0.416940839	0.137371031	0.531942602	0.165231363	0.451189795	-0.172131898	0.432237582	-0.054865948	0.803638427	-0.123107639	0.575742262	-0.117511727	0.593345365	0.17747627	0.417858294	0.131468942	0.549875448	0.21388391	0.327110289	0.233442786	0.283711736	-0.205306491	0.347335067	0.226684766	0.298277483
MCFD2	darkolivegreen	-0.026962729	0.902804485	0.27236846	0.208636191	0.087335471	0.691922642	-0.117782554	0.592488188	-0.418322858	0.046977745	-0.098737233	0.653995713	-0.066519375	0.762987974	0.082084782	0.709639096	-0.171515567	0.433912732	-0.423355354	0.044123691	-0.368559742	0.083540839	-0.377444938	0.075805008	0.159215788	0.468060024	0.35549514	0.095970747	-0.140622105	0.522183379	-0.030666728	0.88952685	0.25198085	0.246088671	0.0510323	0.817125122	0.159261148	0.467931616	0.400691602	0.058124642	0.554614087	0.006023095	0.126842618	0.564121954	-0.297497207	0.168007779	0.519837988	0.011007442
[truncated: 8,335 more rows]
[truncated: 6 more columns]
