# Supplementary material for: Identification of mRNA expression biomarkers associated with epilepsy and response to valproate with co-expression analysis
Source: Front Neurol. 2022 Oct 18;13:1019121. doi: 10.3389/fneur.2022.1019121 (PMC9624511; doi:10.3389/fneur.2022.1019121)
Supplement: Supplementary file 2 [file Table_2.XLS]

The DEGs between VPA sensitive and VPA resistant patients
Gene	logFC	AveExpr	t	P.Value	adj.P.Val	B	Trend
SNORD3A	2.154001746	8.148585836	4.047760347	0.000354303	0.104249205	0.186941771	up
SNORD3C	2.029467068	5.957510328	3.202146738	0.003314349	0.147603392	-1.735959944	up
SNORD3D	1.993056571	7.572504921	3.885457761	0.000549613	0.108374062	-0.191733026	up
CBS	-1.087867826	5.694871974	-3.460641502	0.001699367	0.119824283	-1.163527221	down
RNU11	1.031857464	5.577516566	3.675628766	0.000963842	0.117889787	-0.675789556	up
RPS26P11	-1.021937574	9.674888081	-3.068910418	0.00464437	0.166090432	-2.023824255	down
CXCR3	-0.978285048	4.889101708	-5.515061791	6.18E-06	0.044530825	3.660588124	down
C17orf97	-0.950733206	7.430907367	-2.652928755	0.012839401	0.213017662	-2.883552291	down
RPS26	-0.897038362	7.988972389	-2.693720073	0.011652534	0.205949686	-2.80219465	down
SNHG8	-0.878428135	7.358713371	-2.38609524	0.023817529	0.255384931	-3.397447124	down
SF1	-0.862757898	6.829050749	-3.210558127	0.003243955	0.146372587	-1.717610859	down
GZMK	-0.832313684	8.400960304	-3.470281905	0.001657042	0.119824283	-1.141863129	down
RNU1-3	0.822112382	7.155721943	3.07974256	0.004519575	0.164688868	-2.000623533	up
HLA-A	-0.791069648	9.443811435	-2.694091955	0.011642201	0.205949686	-2.801449737	down
RNVU1-7	0.777009596	7.217744164	2.855561991	0.007882278	0.190209684	-2.472782188	up
ACTA2	-0.771715333	8.365404799	-3.030331528	0.005116015	0.171067485	-2.106149208	down
CXCR6	-0.742010188	4.85442429	-3.986791316	0.000418009	0.104249205	0.044317607	down
RNVU1-18	0.740845469	7.525703767	2.704130502	0.01136647	0.205949686	-2.781320014	up
THEMIS	-0.737827062	6.497838425	-3.932170274	0.000484549	0.104249205	-0.083082804	down
CLEC12A	0.695830348	9.376683867	2.676110888	0.012151755	0.210307376	-2.837401564	up
CYP27A1	0.675869492	7.054132624	3.689400221	0.000929171	0.117889787	-0.644241816	up
THBS1	0.669336109	3.766997486	3.000090626	0.005517208	0.173423467	-2.17034165	up
ITPRIPL2	-0.654650986	7.371873716	-2.769201937	0.009721967	0.196258112	-2.649841754	down
MAL	-0.652452997	7.584153953	-3.329011624	0.002392853	0.137341749	-1.457148115	down
MTRR	-0.636000687	6.013226236	-3.924113307	0.000495206	0.104249205	-0.101843387	down
CHST13	-0.63110236	6.896170788	-2.172522141	0.038181349	0.300907886	-3.783450609	down
LINC00926	0.624394631	5.089231546	3.551293146	0.001339493	0.117889787	-0.959012677	up
FCRLB	-0.620718658	5.87174085	-4.894228632	3.45E-05	0.061595092	2.192153209	down
CD3G	-0.609846593	7.542838128	-3.294601594	0.002614986	0.137341749	-1.53319718	down
NELL2	-0.604983173	5.510028169	-3.458107254	0.001710666	0.119824283	-1.169218761	down
IFNG	-0.604511479	6.087947031	-2.880900058	0.007408118	0.188666622	-2.420299166	down
VNN1	0.597380802	5.887540993	2.573834969	0.015467465	0.223467104	-3.039270139	up
CD3D	-0.595634556	9.441580489	-3.796467691	0.000698078	0.10999203	-0.397869978	down
PKIA	-0.594241247	6.548468511	-5.044105116	2.28E-05	0.055930769	2.548235552	down
NRGN	0.593032223	7.357432283	2.52828024	0.017199001	0.229899282	-3.127697084	up
RNU1-1	0.586773245	7.913078994	2.490814532	0.018755326	0.23730368	-3.19970923	up
CTDSPL	0.583153574	5.107709693	2.894404493	0.007166529	0.188629363	-2.392231215	up
CRYZ	-0.580923949	6.956265062	-3.12015759	0.00408159	0.159486824	-1.913737391	down
KLHDC8B	-0.563525753	6.996450371	-2.887891123	0.007282107	0.188666622	-2.405777039	down
LOC100190986	0.561794717	6.010820766	3.163744035	0.003654747	0.151628942	-1.81947539	up
MNDA	0.5584878	12.16337284	2.735019839	0.010555819	0.200761413	-2.719120307	up
SIRPG	-0.553743096	4.824191482	-4.510520331	9.97E-05	0.074772804	1.279789439	down
PGM2L1	-0.552921005	4.922519971	-4.670106731	6.42E-05	0.065990661	1.659094012	down
RBBP6	0.550549443	5.801323354	5.344863002	9.90E-06	0.044530825	3.260129478	up
CTTN	0.549921747	4.809606717	3.025352209	0.005180109	0.171067485	-2.116739586	up
LIME1	-0.5495187	8.186709481	-3.778066203	0.000733346	0.111816581	-0.440346671	down
THEM6	-0.548091227	6.802772721	-5.012456242	2.49E-05	0.055930769	2.47309406	down
STMN3	-0.547949381	9.14385635	-3.530428732	0.001415123	0.117889787	-1.006239335	down
CD27	-0.54781426	6.532185542	-3.512790477	0.001482275	0.117889787	-1.046092325	down
GGACT	-0.540103251	6.053108164	-2.698291032	0.011526113	0.205949686	-2.793034635	down
CFD	-0.539211828	9.325348256	-2.628054579	0.013617415	0.214834366	-2.932817142	down
HSPB1	-0.537416598	7.603084508	-3.663851288	0.00099449	0.117889787	-0.702742521	down
SNORD48	-0.536633172	5.056801582	-2.281937163	0.030061411	0.273440296	-3.588704961	down
ZNF683	-0.536231908	7.158351579	-2.551057078	0.016312025	0.225268231	-3.083602153	down
TMEM204	-0.5362202	5.453798924	-3.593016551	0.001199839	0.117889787	-0.864305199	down
IMPA1	-0.532231306	6.438542491	-3.266362805	0.002811971	0.141321176	-1.595374891	down
ZNF816	-0.531436067	6.786205769	-2.833201857	0.008324329	0.190548753	-2.518898839	down
ATP23	-0.530935351	6.576703664	-4.168456147	0.000255061	0.104249205	0.470428103	down
GPR68	-0.529905291	4.667109631	-2.30308105	0.028685239	0.270304416	-3.550332478	down
CDCA7	-0.521349193	6.268124347	-3.306952685	0.002533063	0.137341749	-1.505935588	down
SNORA28	0.52132668	6.22251544	2.607205428	0.014303058	0.218614416	-2.973904367	up
PPP3R1	0.520295392	8.427077253	3.980784143	0.000424863	0.104249205	0.030288332	up
TRAT1	-0.519437284	6.907636353	-2.73908784	0.010453183	0.200761413	-2.710899997	down
GATA3	-0.51935702	4.571092248	-3.582957369	0.001232155	0.117889787	-0.887170321	down
CD8A	-0.517625135	7.440589522	-2.276522367	0.030423313	0.27553263	-3.598494075	down
FPR2	0.51300977	8.50672555	2.498472828	0.018427028	0.235680783	-3.185042477	up
MYC	-0.510769428	6.945932442	-3.624766456	0.00110315	0.117889787	-0.792006284	down
CDR2	-0.507996616	6.534402016	-4.237051108	0.000211458	0.095113631	0.632125218	down
IL7R	-0.504988958	8.799680745	-3.336079662	0.002349529	0.137341749	-1.441489436	down
CD55	0.503534914	7.846737003	2.470577978	0.019648907	0.240523662	-3.238332343	up
