# Supplementary material for: Identification of mRNA expression biomarkers associated with epilepsy and response to valproate with co-expression analysis
Source: Front Neurol. 2022 Oct 18;13:1019121. doi: 10.3389/fneur.2022.1019121 (PMC9624511; doi:10.3389/fneur.2022.1019121)
Supplement: Supplementary file 3 [file Table_3.XLS]

DEGs between naive epilepsy patients and healthy control samples.
Gene	logFC	AveExpr	t	P.Value	adj.P.Val	B	Trend
CXCL8	-0.945908265	9.959690768	-4.116148589	8.72E-05	0.003960514	1.292432376	down
ORM1	0.782432538	6.074510213	3.197582504	0.001931842	0.019245682	-1.505455879	up
KLRC2	-0.761055784	6.335067795	-4.030628884	0.000118701	0.004682007	1.011211372	down
ARG1	0.747310822	7.050001944	3.489706047	0.000760757	0.011840439	-0.671515416	up
HBA1	-0.741718715	7.842003507	-3.330933513	0.00127073	0.015468858	-1.131665674	down
CLEC12A	0.733281101	9.139055635	4.080486853	9.92E-05	0.004170853	1.174686793	up
HBA2	-0.712130493	10.99169718	-3.983469674	0.000140469	0.005127311	0.857826376	down
HIST2H2BF	0.684352108	4.462910547	5.218973417	1.20E-06	0.000373734	5.231540421	up
CD160	-0.676167602	6.324432561	-5.196968563	1.32E-06	0.000382687	5.147971958	down
UTS2	-0.667009848	4.212599708	-2.785951068	0.006547913	0.039746982	-2.582214428	down
SLC25A24	-0.661298057	6.285499908	-3.547539021	0.000628712	0.010773138	-0.499939962	down
SNHG8	-0.641776781	7.428719326	-3.566294416	0.000590768	0.010421059	-0.443851638	down
NSG1	-0.626325158	4.89318304	-4.338319902	3.85E-05	0.002669637	2.040869904	down
HLA-C	0.591458982	6.853094826	2.974731774	0.003793115	0.028860265	-2.10322567	up
JCHAIN	-0.589362459	9.300517182	-3.44484599	0.000880788	0.012883847	-0.803158887	down
FCAR	0.582795663	6.082209785	4.545135632	1.76E-05	0.001719002	2.75956464	up
FOLR3	0.564351234	7.929071872	2.620394428	0.010360356	0.052389971	-2.980765153	up
ZNF683	-0.563189796	7.276905747	-2.982894854	0.00370263	0.028539909	-2.081938374	down
RNASE3	0.548687782	4.555900414	2.141126446	0.035055184	0.114508508	-4.015132097	up
CCL3L3	-0.544832038	7.771857945	-2.770624322	0.006837458	0.040681066	-2.619966827	down
MAL	-0.521892412	7.71048154	-3.656735971	0.000436313	0.008761313	-0.170361803	down
HBB	-0.51215965	11.76097341	-3.631690447	0.000474737	0.009164663	-0.246595685	down
HES4	0.510453928	5.595179399	3.063331875	0.002911863	0.024853058	-1.86967723	up
ECHDC3	0.504093814	5.346921421	4.270073098	4.96E-05	0.003005467	1.808285992	up
ELANE	0.503951698	5.415124332	2.124627682	0.036448954	0.117633263	-4.047458427	up
CYP4B1	-0.500249753	4.848755925	-3.440981261	0.000891924	0.013004458	-0.814440499	down
