# Supplementary material for: Identification of mRNA expression biomarkers associated with epilepsy and response to valproate with co-expression analysis
Source: Front Neurol. 2022 Oct 18;13:1019121. doi: 10.3389/fneur.2022.1019121 (PMC9624511; doi:10.3389/fneur.2022.1019121)
Supplement: Supplementary file 4 [file Table_4.XLS]

DEGs between naive epilepsy patients and patients taking VPA
Gene	logFC	AveExpr	t	P.Value	adj.P.Val	B	Trend
DEFA3	1.312024111	7.367135862	3.198579974	0.002172751	0.028205006	-1.587881866	up
DEFA1B	1.300215456	7.47864817	3.191482813	0.002219059	0.028611368	-1.606723214	up
G0S2	-1.204387478	3.945757177	-4.585598606	2.24E-05	0.002516763	2.577549661	down
CEACAM8	1.157552724	4.844468419	3.621421052	0.000589938	0.013940059	-0.414526005	up
OSM	-1.133691264	7.501223822	-6.062541839	8.61E-08	0.000111534	7.721971343	down
DEFA4	1.127467839	5.257524103	2.933729385	0.004683455	0.042773967	-2.270458285	up
CTSG	1.103096338	6.530377913	2.895473958	0.00521567	0.045493719	-2.365454951	up
PGM5	1.100181491	7.260618039	4.253404045	7.20E-05	0.004895428	1.503641152	up
DEFA1	1.083038026	8.06233741	2.926107976	0.004785291	0.04325957	-2.289458294	up
ELANE	1.049348376	6.159734723	2.993727805	0.003949228	0.03914513	-2.119603486	up
FBXL13	-1.023243765	4.811268465	-6.207075922	4.89E-08	8.80E-05	8.246860694	down
LY6E	0.9630333	9.817698	5.458775669	8.86E-07	0.000362455	5.561888405	up
CEACAM6	0.946922355	4.934801752	3.200719508	0.00215897	0.02806661	-1.582196107	up
PTGS2	-0.902558874	8.822504218	-3.950259551	0.000201694	0.008064177	0.561246646	down
HBA1	0.854143784	7.762429604	3.185648441	0.002257819	0.02894726	-1.622190031	up
BPI	0.801547422	4.52415089	2.963419617	0.004305597	0.040837483	-2.19609062	up
PI3	0.790224871	11.56508405	3.850488494	0.000280755	0.009639978	0.259801692	up
FOSB	-0.789815145	5.675141435	-2.449089705	0.017149826	0.094650203	-3.401860064	down
MPO	0.785509306	4.607280176	3.551328717	0.000736809	0.015629352	-0.61566092	up
LCN2	0.762873223	6.217519093	3.248573249	0.00187137	0.02552907	-1.454330252	up
TMEM158	-0.755354423	6.888184656	-4.044932052	0.000146793	0.00693245	0.85139306	down
LGALS2	-0.746512663	8.105551734	-3.858811763	0.00027316	0.009487826	0.284775291	down
SLPI	0.741072632	8.788004931	3.269542677	0.001757056	0.024452069	-1.397883145	up
FGFBP2	0.727141994	7.146699659	4.679610286	1.60E-05	0.002052516	2.888455609	up
LOC286254	-0.705597412	5.174568252	-5.952625848	1.32E-07	0.000135253	7.324534175	down
CD24	0.701798222	7.942014174	3.449437303	0.001013554	0.018382928	-0.903480817	up
TCN1	0.68753298	6.934083284	3.413051545	0.001134378	0.019662544	-1.004919109	up
RETN	0.68712741	5.091404704	3.658508404	0.000523973	0.013243487	-0.307091494	up
RRP12	-0.683045586	5.518863302	-6.35728661	2.71E-08	6.94E-05	8.794766076	down
LSMEM1	-0.676297378	5.594264967	-5.726881648	3.17E-07	0.0001783	6.513706774	down
NSG1	0.669653489	4.804121924	4.214996984	8.22E-05	0.005171096	1.382149421	up
RNASE2	0.667390091	9.163653671	2.891362605	0.005276082	0.045635503	-2.375608677	up
TRPM6	-0.660587913	6.320747691	-4.360970666	4.95E-05	0.003943093	1.846948746	down
HBA2	0.657023638	10.84620983	2.549425238	0.013266853	0.08042359	-3.180873694	up
CD160	0.637853405	6.192228712	3.999553039	0.00017102	0.007326188	0.711829351	up
SUMO1P1	-0.632125851	5.934862048	-4.944980333	6.07E-06	0.001270427	3.780881523	down
WLS	-0.629307242	5.96184939	-4.007251897	0.000166655	0.007242648	0.73544437	down
ADGRG1	0.625658453	6.493939708	4.449922224	3.62E-05	0.003467992	2.1341175	up
S1PR5	0.616227877	6.106372374	4.768935071	1.16E-05	0.001853618	3.186483921	up
KLRF1	0.616032419	7.017105038	4.654057115	1.75E-05	0.002128662	2.80366315	up
CAMK2N1	0.61000356	4.093541669	5.175505529	2.58E-06	0.000703433	4.572115694	up
FOS	-0.599880881	9.18379833	-3.174583927	0.002333076	0.029240509	-1.651466931	down
NHSL2	-0.597840344	5.909222927	-4.489275542	3.15E-05	0.003207711	2.262076022	down
IER3	-0.589819258	7.986275915	-4.385044011	4.55E-05	0.003827579	1.924379948	down
PRF1	0.589356747	7.771808364	4.739109794	1.29E-05	0.001865171	3.086696382	up
SNORD13	0.588626172	4.834900018	3.056063158	0.00330085	0.035604853	-1.96049767	up
AKR1C3	0.577042982	6.090544061	4.380998246	4.62E-05	0.00382802	1.911351842	up
IL2RB	0.571455751	6.950627684	4.905613084	7.02E-06	0.001343321	3.64718477	up
OAS3	0.564656755	8.015260967	2.520310354	0.01430239	0.084310029	-3.245736643	up
IFRD1	-0.562069681	8.396202625	-6.384467026	2.43E-08	6.94E-05	8.894141483	down
IRX3	0.548975258	4.044476976	2.792907726	0.006930803	0.054311415	-2.615489492	up
PF4V1	-0.548641043	4.949859258	-2.175704824	0.033381647	0.141783159	-3.966585055	down
EGLN1	-0.546549496	6.113294848	-4.161730024	9.87E-05	0.005654962	1.214627395	down
NCR3	0.544749822	4.215247592	5.24436065	1.99E-06	0.00065668	4.811034641	up
ABHD5	-0.542765938	7.359541098	-4.421981011	4.00E-05	0.003633539	2.043601921	down
UCP2	0.541391806	7.345296401	4.670912877	1.65E-05	0.002059022	2.859571619	up
TFF3	0.535831804	5.268796994	2.421714949	0.01837336	0.099092773	-3.460897521	up
HLA-C	0.535256491	7.431957342	3.049035814	0.003368636	0.035948103	-1.978554054	up
IFI44L	0.532569458	8.487862971	2.174636595	0.033465346	0.141783159	-3.968681203	up
USP10	-0.529341777	9.44164859	-2.936157989	0.004651428	0.042657075	-2.264396083	down
HIST2H2BF	-0.528417395	4.646357317	-3.280999018	0.001697412	0.024104532	-1.366937813	down
MATK	0.524030743	6.841887635	4.455604721	3.55E-05	0.003435678	2.152560289	up
CYP4F3	-0.523372994	7.85126002	-3.71213214	0.000440914	0.012320811	-0.150542957	down
GNLY	0.52138223	7.284949515	3.759890349	0.000377671	0.011469379	-0.009932886	up
GPR34	-0.520886728	5.381669714	-4.704413719	1.46E-05	0.00193201	2.970960094	down
NR4A2	-0.520233558	6.005301426	-3.717721059	0.000433021	0.012288505	-0.134145287	down
CYP1B1	0.518815222	7.852008437	3.536506657	0.000772039	0.015945719	-0.657869414	up
CMKLR1	0.517282358	4.664894774	4.995271242	5.04E-06	0.001134456	3.952301569	up
ANP32AP1	-0.511398443	7.302639013	-5.180514566	2.53E-06	0.000703433	4.589458183	down
DSC2	0.507659836	9.039612556	3.156826892	0.002458789	0.029810327	-1.698301437	up
IFI44	0.504382359	10.68448743	2.353579303	0.021764982	0.110060586	-3.605468609	up
SPOCD1	-0.503782775	4.034213383	-2.980235611	0.004104343	0.039996614	-2.153724	down
TCP11L2	-0.502408451	4.538473166	-4.357089949	5.02E-05	0.003961899	1.834486721	down
ZNF358	0.500576874	5.993548615	5.896954185	1.64E-07	0.00013542	7.123862954	up
