# Supplementary material for: Identification of mRNA expression biomarkers associated with epilepsy and response to valproate with co-expression analysis
Source: Front Neurol. 2022 Oct 18;13:1019121. doi: 10.3389/fneur.2022.1019121 (PMC9624511; doi:10.3389/fneur.2022.1019121)
Supplement: Supplementary file 5 [file Table_5.XLSX]

## Sheet: 目标基因列表
25 common elements in "List 1" and "List 2":List1: DEGs between VPA sensitive and VPA resistance patients, List2:significant gene in the darkred module
ATP23
C17orf97
CBS
CD3D
CD3G
CDR2
CRYZ
CXCR3
CXCR6
GATA3
GZMK
IL7R
IMPA1
LIME1
RBBP6
RPS26
RPS26P11
SF1
SIRPG
SNORA28
STMN3
THEMIS
TRAT1
ZNF683
ZNF816

## Sheet: 目标基因表达改变值
Gene	logFC	AveExpr	t	P.Value	adj.P.Val	B	Trend
RBBP6	0.550549	5.80132	5.34486	9.90014e-06	0.0445308	3.26013	up
SNORA28	0.521327	6.22252	2.60721	0.0143031	0.218614	-2.9739	up
ATP23	-0.530935	6.5767	-4.16846	0.000255061	0.104249	0.470428	down
C17orf97	-0.950733	7.43091	-2.65293	0.0128394	0.213018	-2.88355	down
CBS	-1.08787	5.69487	-3.46064	0.00169937	0.119824	-1.16353	down
CD3D	-0.595635	9.44158	-3.79647	0.000698078	0.109992	-0.39787	down
CD3G	-0.609847	7.54284	-3.2946	0.00261499	0.137342	-1.5332	down
CDR2	-0.507997	6.5344	-4.23705	0.000211458	0.0951136	0.632125	down
CRYZ	-0.580924	6.95627	-3.12016	0.00408159	0.159487	-1.91374	down
CXCR3	-0.978285	4.8891	-5.51506	6.1836e-06	0.0445308	3.66059	down
CXCR6	-0.74201	4.85442	-3.98679	0.000418009	0.104249	0.0443176	down
GATA3	-0.519357	4.57109	-3.58296	0.00123216	0.11789	-0.88717	down
GZMK	-0.832314	8.40096	-3.47028	0.00165704	0.119824	-1.14186	down
IL7R	-0.504989	8.79968	-3.33608	0.00234953	0.137342	-1.44149	down
IMPA1	-0.532231	6.43854	-3.26636	0.00281197	0.141321	-1.59537	down
LIME1	-0.549519	8.18671	-3.77807	0.000733346	0.111817	-0.440347	down
RPS26	-0.897038	7.98897	-2.69372	0.0116525	0.20595	-2.80219	down
RPS26P11	-1.02194	9.67489	-3.06891	0.00464437	0.16609	-2.02382	down
SF1	-0.862758	6.82905	-3.21056	0.00324396	0.146373	-1.71761	down
SIRPG	-0.553743	4.82419	-4.51052	9.97414e-05	0.0747728	1.27979	down
STMN3	-0.547949	9.14386	-3.53043	0.00141512	0.11789	-1.00624	down
THEMIS	-0.737827	6.49784	-3.93217	0.000484549	0.104249	-0.0830828	down
TRAT1	-0.519437	6.90764	-2.73909	0.0104532	0.200761	-2.7109	down
ZNF683	-0.536232	7.15835	-2.55106	0.016312	0.225268	-3.0836	down
ZNF816	-0.531436	6.78621	-2.8332	0.00832433	0.190549	-2.5189	down
